# Supplementary material for: 1,3-Bis(biphenyl-4-yl)-2,2-dibromo-3-oxopropyl acetate
Source: Acta Crystallogr Sect E Struct Rep Online. 2012 Jan 11;68(Pt 2):o362–3. doi: 10.1107/S1600536811056169 (PMC3275044; doi:10.1107/S1600536811056169)
Supplement: Supplementary file 2 [file e-68-0o362-Isup2.hkl]

# 
# h,k,l, Fc-squared, Fo-squared, sigma(Fo-squared) and status flag 
# 
data_I
_shelx_title ' ybn58a' 
_shelx_refln_list_code          4 
_shelx_F_calc_maximum      241.00 
_exptl_crystal_F_000      1160.00 
_reflns_d_resolution_high  0.7600 
 
loop_ 
 _symmetry_equiv_pos_as_xyz 
 'x, y, z' 
 '-x, y+1/2, -z+1/2' 
 '-x, -y, -z' 
 'x, -y-1/2, z-1/2' 
 
_cell_length_a    12.0497 
_cell_length_b    20.8420 
_cell_length_c     9.9482 
_cell_angle_alpha  90.000 
_cell_angle_beta   98.743 
_cell_angle_gamma  90.000 
 
_shelx_F_squared_multiplier     1.000 
 
loop_ 
 _refln_index_h 
 _refln_index_k 
 _refln_index_l 
 _refln_F_squared_calc 
 _refln_F_squared_meas 
 _refln_F_squared_sigma 
 _refln_observed_status 
   2   0   0      790.06      794.03     58.86 o 
   3   0   0    33886.59    34841.23    318.01 o 
   4   0   0        6.96       61.97     17.36 o 
   5   0   0     3668.34     3903.93    117.82 o 
   6   0   0     5772.48     6172.97    208.56 o 
   7   0   0    10307.05    11851.65    277.79 o 
   8   0   0    12073.67    14723.37    283.64 o 
   9   0   0     6106.43     7481.99    208.07 o 
  10   0   0     1963.16     2442.44    123.87 o 
  11   0   0     1107.94     1547.30    100.69 o 
  12   0   0       88.73      132.43     49.01 o 
  13   0   0        8.01      192.59    108.13 o 
  14   0   0      122.96      310.96    125.41 o 
  15   0   0      717.06     1117.15    212.42 o 
   2   1   0    12292.08    11966.51    442.44 o 
   3   1   0     1433.84     1413.52     57.47 o 
   4   1   0    18078.77    18190.17    452.85 o 
   5   1   0     2565.52     2562.42     69.38 o 
   6   1   0     4346.06     4561.42    118.84 o 
   7   1   0     5707.64     6453.84    125.19 o 
   8   1   0      221.35      334.27     32.25 o 
   9   1   0      199.65      251.27     29.93 o 
  10   1   0      668.11      763.59     50.39 o 
  11   1   0     1330.11     1491.93     79.31 o 
  12   1   0      359.13      431.63     53.20 o 
  13   1   0      289.11      383.87     63.23 o 
  14   1   0      190.33      345.54     88.20 o 
  15   1   0       39.84      122.19     63.98 o 
   2   2   0      742.71      656.50     24.30 o 
   3   2   0      426.48      421.87     17.81 o 
   4   2   0      469.56      576.43     22.11 o 
   5   2   0     1362.97     1356.44     45.69 o 
   6   2   0     3374.32     3401.70     97.16 o 
   7   2   0     2931.27     3484.23     96.14 o 
   8   2   0      779.12      903.67     51.31 o 
   9   2   0      297.66      291.82     31.72 o 
  10   2   0        4.94        1.96     14.83 o 
  11   2   0      683.89      805.76     60.08 o 
  12   2   0      834.90      959.71     94.91 o 
  13   2   0      387.87      564.48     76.97 o 
  14   2   0      221.10      375.89     98.64 o 
  15   2   0      229.18      455.42    105.80 o 
   1   3   0     3217.11     3550.39     60.25 o 
   2   3   0    16016.91    16541.26    206.69 o 
   3   3   0    15191.99    15801.26    260.24 o 
   4   3   0     4099.98     4421.53    112.30 o 
   5   3   0     1703.26     1669.80     50.53 o 
   6   3   0     2859.33     3152.29     93.16 o 
   7   3   0      610.81      682.12     43.59 o 
   8   3   0      299.18      347.75     33.16 o 
   9   3   0        5.07       41.54     17.81 o 
  10   3   0      422.38      434.80     37.81 o 
  11   3   0      503.38      619.36     52.92 o 
  12   3   0      216.88      322.66     61.40 o 
  13   3   0       88.05      146.11     47.88 o 
  14   3   0       50.96      133.36     68.10 o 
  15   3   0        5.59      162.12     71.38 o 
   0   4   0      398.35      338.67     24.63 o 
   1   4   0     3428.21     3898.06     49.64 o 
   2   4   0    11352.39    12044.05    178.75 o 
   3   4   0       44.50       62.23     12.26 o 
   4   4   0     1644.38     1956.91     34.92 o 
   5   4   0      944.22     1019.04     32.55 o 
   6   4   0     1135.90     1243.35     60.54 o 
   7   4   0      256.36      280.60     29.29 o 
   8   4   0      727.31      762.60     47.97 o 
   9   4   0        7.84       10.83     16.38 o 
  10   4   0     3036.47     3301.53    104.35 o 
  11   4   0      925.34     1066.67     80.74 o 
  12   4   0      128.65      208.42     50.20 o 
  13   4   0      254.53      419.85     67.59 o 
  14   4   0      203.68      296.91     63.92 o 
  15   4   0       72.30      246.74     85.27 o 
   1   5   0      384.63      370.73     14.99 o 
   2   5   0        6.45      114.44     76.47 o 
   3   5   0     1278.22     1165.71     36.99 o 
   4   5   0     1065.83     1165.17     44.31 o 
   5   5   0      301.13      251.40     17.87 o 
   6   5   0      216.01      169.94     17.19 o 
   7   5   0     3445.85     3512.90     96.46 o 
   8   5   0     2009.74     2095.17     78.54 o 
   9   5   0     1678.87     1725.10     73.65 o 
  10   5   0      487.55      601.36     54.16 o 
  11   5   0       21.58       68.79     28.10 o 
  12   5   0       15.82       40.06     27.67 o 
  13   5   0      189.02      248.54     57.46 o 
  14   5   0       29.37       23.96     35.18 o 
  15   5   0       79.18      108.42     47.77 o 
   0   6   0    20715.09    20746.39    154.54 o 
   1   6   0    53496.75    55033.49    317.70 o 
   2   6   0    13374.45    12846.60    187.38 o 
   3   6   0     1185.55     1201.62     46.47 o 
   4   6   0       24.18       16.06     14.13 o 
   5   6   0       80.07       69.53     11.13 o 
   6   6   0     1549.05     1403.17     85.75 o 
   7   6   0     6572.82     6002.91    360.91 o 
   8   6   0     4312.60     4526.39    112.04 o 
   9   6   0      843.61      931.90     54.75 o 
  10   6   0      944.69     1184.03     75.18 o 
  11   6   0     1155.82     1451.55     85.06 o 
  12   6   0        5.96       29.43     27.46 o 
  13   6   0        0.12        6.94     33.74 o 
  14   6   0       39.96      115.83     45.69 o 
  15   6   0       28.86      102.29     52.77 o 
   1   7   0     1021.60     1021.57     23.96 o 
   2   7   0     5360.35     4996.67    106.30 o 
   3   7   0    23718.27    23921.76    226.91 o 
   4   7   0     6530.83     6319.01    117.39 o 
   5   7   0    11305.42    11172.77    178.19 o 
   6   7   0     6715.05     6444.95    265.09 o 
   7   7   0      370.16      359.05     24.92 o 
   8   7   0       13.11       16.87     14.62 o 
   9   7   0     2415.32     2491.71    104.24 o 
  10   7   0     3661.01     3929.28    135.68 o 
  11   7   0      622.66      831.88     66.52 o 
  12   7   0     1297.15     1644.20    107.39 o 
  13   7   0       99.68      131.00     46.89 o 
  14   7   0       11.45       71.69     47.65 o 
  15   7   0       24.35      114.21     52.24 o 
   0   8   0      146.82      116.58     11.93 o 
   1   8   0       92.40       78.13     11.50 o 
   2   8   0       70.99       74.70     10.83 o 
   3   8   0      393.84      436.05     20.25 o 
   4   8   0        6.12       11.16     17.44 o 
   5   8   0       30.33       59.06     14.34 o 
   6   8   0      288.89      333.84     23.73 o 
   7   8   0       11.45        0.53     11.06 o 
   8   8   0       21.04       -3.87     16.41 o 
   9   8   0        7.56        8.34     17.68 o 
  10   8   0        0.05       38.30     23.68 o 
  11   8   0       40.62       55.08     25.08 o 
  12   8   0       66.19       93.24     32.24 o 
  13   8   0       11.39       61.84     39.08 o 
  14   8   0        0.85       54.04     44.20 o 
   1   9   0     1742.59     1405.32    104.58 o 
   2   9   0    18798.15    19702.94    181.96 o 
   3   9   0    27690.59    28111.37    232.36 o 
   4   9   0     3990.11     3211.53    113.30 o 
   5   9   0    10296.60     9664.50    162.68 o 
   6   9   0     2784.09     2660.20     82.06 o 
   7   9   0      600.68      506.29     35.43 o 
   8   9   0      127.50       74.68     21.29 o 
   9   9   0      897.75      916.66     66.08 o 
  10   9   0      685.27      845.97     66.48 o 
  11   9   0      276.58      425.56     50.47 o 
  12   9   0      861.88      961.94     75.14 o 
  13   9   0      253.89      372.83     69.49 o 
  14   9   0       64.94      156.11     56.55 o 
   0  10   0     6687.75     6659.42    135.79 o 
   1  10   0    10389.96    10734.15     99.15 o 
   2  10   0     4828.49     4636.92     60.15 o 
   3  10   0     6251.61     6314.99     95.71 o 
   4  10   0      744.60      596.40     54.27 o 
   5  10   0      325.88      354.34     32.16 o 
   6  10   0     1592.17     1474.80     63.41 o 
   7  10   0      877.98      779.78     44.99 o 
   8  10   0     1264.10     1283.30     74.97 o 
   9  10   0     4175.26     4582.28    146.34 o 
  10  10   0     1482.42     1515.49     91.06 o 
  11  10   0       14.74       26.47     24.15 o 
  12  10   0      112.24      216.60     43.07 o 
  13  10   0        1.22       36.88     26.74 o 
  14  10   0       18.67       44.24     40.91 o 
   1  11   0      815.97      864.58     31.25 o 
   2  11   0      115.78       88.29     14.29 o 
   3  11   0       21.94       21.23      9.17 o 
   4  11   0       50.48       44.02      9.30 o 
   5  11   0      991.20      953.34     74.44 o 
   6  11   0      384.77      359.48     34.78 o 
   7  11   0      190.53      149.48     19.73 o 
   8  11   0     1901.85     1909.83     93.61 o 
   9  11   0     1549.12     1565.28     89.85 o 
  10  11   0      194.94      210.76     35.95 o 
  11  11   0      113.45      151.51     33.19 o 
  12  11   0        6.25       51.42     26.13 o 
  13  11   0       47.19       82.06     30.82 o 
  14  11   0       79.82      161.31     60.83 o 
   0  12   0      844.38      837.23     57.35 o 
   1  12   0      137.48       68.70     23.47 o 
   2  12   0       12.44        4.63      6.09 o 
   3  12   0        1.97       -3.99      7.50 o 
   4  12   0      607.31      539.91     35.40 o 
   5  12   0        7.65        2.60     15.42 o 
   6  12   0        9.22       -0.79     16.49 o 
   7  12   0      215.73      196.34     22.41 o 
   8  12   0        7.77       -3.28     21.98 o 
   9  12   0       36.00       21.78     23.68 o 
  10  12   0       27.14       16.11     22.00 o 
  11  12   0      131.77      136.36     35.82 o 
  12  12   0      119.87      163.41     37.63 o 
  13  12   0        4.29       28.96     33.10 o 
  14  12   0       30.15       36.92     59.50 o 
   1  13   0       73.54       28.87      9.56 o 
   2  13   0     1900.78     1767.39     70.89 o 
   3  13   0     1674.69     1496.74     76.30 o 
   4  13   0     1783.45     1666.79     72.03 o 
   5  13   0     1672.83     1609.61     95.28 o 
   6  13   0       24.54       26.57     15.76 o 
   7  13   0       18.39        1.97     13.80 o 
   8  13   0       35.26        7.02     20.84 o 
   9  13   0      173.90      120.25     30.11 o 
  10  13   0      124.11      112.77     30.50 o 
  11  13   0      624.83      652.70     66.62 o 
  12  13   0       58.24      104.57     38.44 o 
  13  13   0        1.97       43.17     40.11 o 
   0  14   0      379.73      306.85     33.27 o 
   1  14   0      108.37       68.39     10.18 o 
   2  14   0      219.78      189.77     22.11 o 
   3  14   0       76.84      112.99     17.52 o 
   4  14   0     1334.60     1361.35     55.81 o 
   5  14   0      833.80      760.23     69.88 o 
   6  14   0     1594.10     1607.17     76.64 o 
   7  14   0      623.78      533.07     41.87 o 
   8  14   0       20.08       -3.18     20.19 o 
   9  14   0      448.18      419.81     54.01 o 
  10  14   0       10.63      -16.28     29.48 o 
  11  14   0      151.56      165.63     43.70 o 
  12  14   0      128.96      165.66     44.44 o 
  13  14   0      113.40      161.84     51.37 o 
   1  15   0      796.05      737.90     38.08 o 
   2  15   0     1536.38     1424.91     55.84 o 
   3  15   0     1383.87     1420.13     64.50 o 
   4  15   0      521.33      516.09     45.04 o 
   5  15   0     1168.52     1129.36     95.02 o 
   6  15   0     1246.37     1192.45     67.19 o 
   7  15   0      300.54      293.76     48.21 o 
   8  15   0       27.70       19.54     28.10 o 
   9  15   0       73.12       38.04     26.45 o 
  10  15   0       14.98      -36.55     36.55 o 
  11  15   0       26.41       17.69     31.42 o 
  12  15   0       60.32      113.99     40.40 o 
  13  15   0       18.06       75.88     41.43 o 
   0  16   0     7157.97     7604.64    191.34 o 
   1  16   0     6178.38     6469.67    149.54 o 
   2  16   0     3653.83     3772.45    112.48 o 
   3  16   0      540.56      513.87     36.15 o 
   4  16   0       32.63       41.41     20.05 o 
   5  16   0      274.93      273.70     36.66 o 
   6  16   0      768.42      956.77     82.82 o 
   7  16   0     2156.49     2347.16    150.84 o 
   8  16   0     1596.84     1658.95    113.61 o 
   9  16   0     1301.79     1155.39     98.18 o 
  10  16   0      450.80      432.16     61.53 o 
  11  16   0       15.74      -25.67     37.96 o 
  12  16   0       94.25       96.41     42.06 o 
   1  17   0      942.71     1033.81     63.69 o 
   2  17   0      750.22      799.55     55.65 o 
   3  17   0      419.30      532.70     58.26 o 
   4  17   0      614.63      701.95     54.63 o 
   5  17   0      489.95      535.00     65.12 o 
   6  17   0      558.90      659.23     55.62 o 
   7  17   0      347.61      391.45     61.78 o 
   8  17   0       44.53       72.19     31.31 o 
   9  17   0        1.81       -5.87     29.43 o 
  10  17   0        1.48       20.09     28.31 o 
  11  17   0       53.20       20.00     35.69 o 
  12  17   0      120.74       79.63     35.30 o 
   0  18   0      964.67      997.80     88.97 o 
   1  18   0      621.50      645.51     48.99 o 
   2  18   0      310.48      316.93     38.51 o 
   3  18   0      123.31      125.16     35.23 o 
   4  18   0        3.96       -0.73     21.75 o 
   5  18   0       33.80       39.30     20.32 o 
   6  18   0      414.43      511.31     55.55 o 
   7  18   0      191.13      165.26     46.12 o 
   8  18   0       69.44       56.09     33.97 o 
   9  18   0       45.79      -20.24     70.93 o 
  10  18   0        0.15      -14.25     36.61 o 
  11  18   0       12.64       39.48     40.21 o 
   1  19   0        5.49       27.91     17.38 o 
   2  19   0      385.05      372.51     53.77 o 
   3  19   0      142.46      109.64     31.80 o 
   4  19   0      210.93      181.80     40.33 o 
   5  19   0      192.45      190.09     34.95 o 
   6  19   0       10.86       60.62     40.02 o 
   7  19   0      110.49       72.54     36.33 o 
   8  19   0        1.17      -45.77     45.77 o 
   9  19   0       36.55      -45.66     45.66 o 
  10  19   0       14.17      -29.72     46.67 o 
  11  19   0       18.97      -10.43     33.82 o 
   0  20   0      220.91      163.58     40.69 o 
   1  20   0       36.56       32.50     16.46 o 
   2  20   0        5.68       17.36     30.27 o 
   3  20   0      184.37      245.13     47.09 o 
   4  20   0      161.01      188.86     44.24 o 
   5  20   0      285.38      333.09     48.92 o 
   6  20   0      280.31      338.27     67.11 o 
   7  20   0       77.61       93.29     41.93 o 
   8  20   0      120.55       46.06     45.31 o 
   9  20   0        9.66      -13.30     34.16 o 
  10  20   0       63.95       16.50     40.46 o 
   1  21   0       43.00       22.41     21.90 o 
   2  21   0        2.55       -5.60     21.04 o 
   3  21   0       94.42      106.74     36.69 o 
   4  21   0        1.09       26.13     26.64 o 
   5  21   0       25.29       56.45     28.88 o 
   6  21   0        1.52       67.28     71.46 o 
   7  21   0        6.76       -2.15     37.04 o 
   8  21   0       81.12       63.49     35.53 o 
   9  21   0      150.09       91.87     43.97 o 
  10  21   0       42.39      -30.55     60.97 o 
   0  22   0      514.87      555.37    120.93 o 
   1  22   0      405.79      452.84     62.06 o 
   2  22   0      483.57      511.92     58.47 o 
   3  22   0       22.59       66.52     31.41 o 
   4  22   0       45.82       58.02     32.51 o 
   5  22   0       51.40       91.86     48.29 o 
   6  22   0       86.32      127.62     51.13 o 
   7  22   0       39.40       74.82     61.67 o 
   8  22   0      202.51      153.37     52.07 o 
   9  22   0      131.11       93.51     50.22 o 
   1  23   0      184.00      222.57     49.35 o 
   2  23   0      532.94      592.17     76.91 o 
   3  23   0      426.76      682.99     67.92 o 
   4  23   0      255.75      483.46     58.26 o 
   5  23   0      305.55      478.42     90.66 o 
   6  23   0      186.40      308.68     70.45 o 
   7  23   0       40.24       35.23     53.11 o 
   8  23   0       52.39      102.51     53.28 o 
   0  24   0       65.56       54.39     73.58 o 
   1  24   0        1.56       29.67     40.60 o 
   2  24   0       10.85       71.35     42.94 o 
   3  24   0        0.56       50.75     35.14 o 
   4  24   0        8.56       72.39     55.08 o 
   5  24   0        4.29       88.28     41.31 o 
   6  24   0        1.39      -19.73     43.22 o 
   7  24   0       35.40       61.96     84.33 o 
   1  25   0        7.90      106.51     44.19 o 
   2  25   0      321.25      424.14     76.48 o 
   3  25   0      297.69      350.91     58.45 o 
   4  25   0      191.02      245.97     56.10 o 
   5  25   0       35.16       49.04     38.86 o 
   6  25   0       15.33        3.93     71.30 o 
   0  26   0       99.97      154.84     90.22 o 
   1  26   0      102.39      183.34     55.01 o 
   2  26   0       21.24       60.42     51.97 o 
   3  26   0       45.70       40.14     43.11 o 
   4  26   0        3.44      -48.37     48.37 o 
   1  27   0        1.12      -19.78     52.77 o 
   2  27   0        9.30      -18.82     41.44 o 
 -15   1   1       30.33       68.35     96.29 o 
 -14   1   1       55.17      169.86     73.93 o 
 -13   1   1        5.20       60.33     35.85 o 
 -12   1   1      268.94      370.50     48.99 o 
 -11   1   1      848.38      929.51     72.64 o 
 -10   1   1      992.33     1068.10     53.94 o 
  -9   1   1       75.94       88.36     17.06 o 
  -8   1   1      202.12      217.07     21.80 o 
  -7   1   1      121.63      110.97     14.17 o 
  -6   1   1     1956.93     1657.73     59.66 o 
  -5   1   1      969.09      890.07     35.71 o 
  -4   1   1    16407.98    15672.71    111.27 o 
  -3   1   1    10689.69    10819.74    120.39 o 
  -2   1   1    54880.57    56031.46    186.38 o 
   1   1   1     5104.15     5533.28     94.70 o 
   2   1   1    10195.92    10610.01    482.43 o 
   3   1   1    15945.24    17515.54   1188.17 o 
   4   1   1    18007.16    19569.26    217.01 o 
   5   1   1    23442.57    25145.17    308.54 o 
   6   1   1     3543.90     3423.71    142.79 o 
   7   1   1      234.28      164.06     27.05 o 
   8   1   1      302.52      358.84     35.07 o 
   9   1   1      146.02      177.89     24.99 o 
  10   1   1      875.84      975.44     68.05 o 
  11   1   1     1749.87     2117.17     91.64 o 
  12   1   1      809.84     1026.73     82.66 o 
  13   1   1      640.82      767.65     89.90 o 
  14   1   1      267.09      309.03     89.79 o 
  15   1   1        0.39       58.09     67.78 o 
 -15   2   1        0.15      117.17     64.70 o 
 -14   2   1        6.22      112.31     64.13 o 
 -13   2   1       33.58       96.47     43.41 o 
 -12   2   1       63.15       38.36     32.90 o 
 -11   2   1       75.89       99.15     28.37 o 
 -10   2   1     2331.71     2725.28     99.05 o 
  -9   2   1      196.18      261.82     26.33 o 
  -8   2   1      366.56      416.34     30.06 o 
  -7   2   1      682.20      618.81     36.24 o 
  -6   2   1        8.63       11.53      5.50 o 
  -5   2   1      472.03      389.68     21.94 o 
  -4   2   1      833.68      818.68     30.02 o 
  -3   2   1     6400.73     6693.35     55.30 o 
  -2   2   1     1777.15     1790.77     36.84 o 
  -1   2   1    15769.61    17260.13    174.03 o 
   1   2   1     3895.82     4095.91     73.78 o 
   2   2   1     4673.85     4940.14     62.20 o 
   3   2   1      125.84      116.39     11.03 o 
   4   2   1      830.45      835.84     40.78 o 
   5   2   1     6217.21     7399.17    324.71 o 
   6   2   1      264.68      177.89     24.13 o 
   7   2   1     4127.01     4405.94    125.52 o 
   8   2   1     5612.61     6200.99    155.26 o 
   9   2   1     3165.59     3481.34    114.50 o 
  10   2   1     1865.95     2082.39     85.46 o 
  11   2   1      556.65      613.64     49.14 o 
  12   2   1       20.91       70.29     44.70 o 
  13   2   1        0.79        1.97     39.20 o 
  14   2   1      174.19      248.41     78.66 o 
  15   2   1      172.09      268.61     86.36 o 
 -15   3   1       75.73      228.89     87.17 o 
 -14   3   1      338.09      415.50     67.22 o 
 -13   3   1        5.58       33.81     34.13 o 
 -12   3   1       20.06       41.44     42.11 o 
 -11   3   1     1266.14     1523.27     90.77 o 
 -10   3   1     6263.31     6834.43    156.27 o 
  -9   3   1     4285.11     4685.37    116.14 o 
  -8   3   1     4394.97     3719.34    129.24 o 
  -7   3   1     6965.32     5915.65     97.42 o 
  -6   3   1     6914.72     6183.33     82.57 o 
  -5   3   1      309.17      279.54     19.36 o 
  -4   3   1     5403.57     5611.14     64.15 o 
  -3   3   1    11360.21    11527.76    156.39 o 
  -2   3   1     1520.70     1533.81     28.30 o 
  -1   3   1    11386.07    12540.86    128.10 o 
   0   3   1     1534.07     1645.97     54.02 o 
   1   3   1    23276.47    25032.44    173.99 o 
   2   3   1     1703.10     1539.77     35.35 o 
   3   3   1     3368.07     3299.26     60.36 o 
   4   3   1      319.30      357.15     33.19 o 
   5   3   1     1742.83     2248.00     90.39 o 
   6   3   1       88.53       52.92     14.93 o 
   7   3   1       14.94       -1.63     14.28 o 
   8   3   1        6.18        6.79     14.49 o 
   9   3   1      352.29      314.16     33.49 o 
  10   3   1      309.92      301.20     34.30 o 
  11   3   1      259.19      227.02     35.61 o 
  12   3   1      103.09       62.37     28.87 o 
  13   3   1        2.81      -19.88     32.29 o 
  14   3   1       19.60        3.19     34.85 o 
  15   3   1       30.80      177.23     81.21 o 
 -15   4   1      147.44      395.78    105.37 o 
 -14   4   1      249.11      404.85     68.30 o 
 -13   4   1      501.65      767.01     90.39 o 
 -12   4   1      686.90      943.98     96.13 o 
 -11   4   1      614.16      759.42     67.64 o 
 -10   4   1      159.18      190.91     30.53 o 
  -9   4   1      223.50      246.86     24.95 o 
  -8   4   1       19.16       12.72      5.93 o 
  -7   4   1     1431.85     1246.35     40.41 o 
  -6   4   1     4840.91     4331.18     67.55 o 
  -5   4   1    10924.97    10341.39    224.44 o 
  -4   4   1    10053.14    10079.75     99.25 o 
  -3   4   1     5120.49     5239.61     49.30 o 
  -2   4   1    29998.37    30062.05    233.67 o 
  -1   4   1    17380.66    18587.78    282.72 o 
   0   4   1     8677.45     8983.88    106.02 o 
   1   4   1    10960.62    11490.26    123.16 o 
   2   4   1    15820.12    16083.91    129.75 o 
   3   4   1     6978.71     6999.50    127.72 o 
   4   4   1     2481.50     2563.16    123.42 o 
   5   4   1      633.33      786.73     60.69 o 
   6   4   1       51.13       35.17     13.82 o 
   7   4   1       14.17      -17.71     18.41 o 
   8   4   1        6.47       -4.80     15.58 o 
   9   4   1      444.04      421.81     41.65 o 
  10   4   1        4.41       -0.90     28.03 o 
  11   4   1        8.86       36.68     21.70 o 
  12   4   1       20.73       44.93     30.50 o 
  13   4   1        5.08      -18.89     32.27 o 
  14   4   1      107.39      120.14     43.89 o 
  15   4   1       31.25       91.18     63.67 o 
 -15   5   1        0.58      162.30     57.57 o 
 -14   5   1       11.86       33.93     75.40 o 
 -13   5   1      474.83      566.52     79.12 o 
 -12   5   1       40.79      153.37     46.82 o 
 -11   5   1        5.25       31.99     25.24 o 
 -10   5   1     1850.43     2027.11    103.59 o 
  -9   5   1      473.00      436.10     37.99 o 
  -8   5   1      221.05      200.72     21.88 o 
  -7   5   1      106.45       88.12      9.93 o 
  -6   5   1      920.60      836.63     37.36 o 
  -5   5   1      578.93      497.64     16.21 o 
  -4   5   1      582.54      491.14     20.90 o 
  -3   5   1    10771.43    11178.48     94.03 o 
  -2   5   1     9289.08     9481.76     95.97 o 
  -1   5   1     3194.13     3282.98     82.84 o 
   0   5   1       73.13       44.92     10.05 o 
   1   5   1    12911.31    14100.83    123.58 o 
   2   5   1    24755.04    25349.74    315.97 o 
   3   5   1      587.03      520.12     23.03 o 
   4   5   1      793.41      756.61     30.07 o 
   5   5   1     8227.25     8973.95    276.21 o 
   6   5   1      286.05      274.32     31.09 o 
   7   5   1        1.08      -12.07     15.23 o 
   8   5   1      481.25      493.38     44.53 o 
   9   5   1      964.56     1103.83     72.99 o 
  10   5   1      271.67      289.62     44.50 o 
  11   5   1      185.59      279.84     39.60 o 
  12   5   1       92.83      139.35     30.67 o 
  13   5   1      163.84      207.30     48.55 o 
  14   5   1        1.36       21.48     33.09 o 
  15   5   1        0.18      -20.44     43.14 o 
 -15   6   1       44.49      164.37     55.15 o 
 -14   6   1      289.99      462.54     75.78 o 
 -13   6   1      262.61      435.13     71.97 o 
 -12   6   1     1106.21     1291.92    113.34 o 
 -11   6   1     1050.59     1092.40     81.09 o 
 -10   6   1        4.22        0.55     16.39 o 
  -9   6   1        3.63       11.24     17.21 o 
  -8   6   1     1310.18     1179.30     52.00 o 
  -7   6   1     5909.15     5320.06     79.84 o 
  -6   6   1     7244.13     6399.28    169.21 o 
  -5   6   1     3413.46     3279.13    115.01 o 
  -4   6   1      211.38      174.78     13.15 o 
  -3   6   1     1255.31     1286.61     36.77 o 
  -2   6   1     2155.81     2251.25     34.60 o 
  -1   6   1    12412.75    13197.69    143.01 o 
   0   6   1     3052.01     3186.99     53.89 o 
   1   6   1      472.53      350.30     19.25 o 
   2   6   1     4431.61     4423.30    165.68 o 
   3   6   1     2643.43     2652.63     55.29 o 
   4   6   1     1899.25     1843.66     42.74 o 
   5   6   1      115.62       97.79     11.12 o 
   6   6   1      893.31      862.96     55.90 o 
   7   6   1     1283.14     1433.31     66.90 o 
   8   6   1     2171.99     2244.70     94.52 o 
   9   6   1     1319.88     1442.42     76.73 o 
  10   6   1       13.16       23.91     22.19 o 
  11   6   1      138.88      158.25     35.43 o 
  12   6   1        2.82       20.22     29.46 o 
  13   6   1      147.58      143.95     53.12 o 
  14   6   1      187.39      125.70     42.88 o 
  15   6   1      150.27      183.76     54.78 o 
 -15   7   1        0.14      104.62     51.27 o 
 -14   7   1      142.25      147.04     48.23 o 
 -13   7   1       53.28       71.16     46.23 o 
 -12   7   1       98.55      153.19     34.69 o 
 -11   7   1       11.76       35.71     24.75 o 
 -10   7   1       20.22       34.16     21.05 o 
  -9   7   1      223.59      221.46     30.09 o 
  -8   7   1     1977.65     1824.31     82.96 o 
  -7   7   1     1779.32     1428.98     57.85 o 
  -6   7   1      167.67      145.92     15.18 o 
  -5   7   1     3984.40     3805.30     84.82 o 
  -4   7   1     1509.82     1331.70     41.42 o 
  -3   7   1     3136.30     3028.08     60.47 o 
  -2   7   1     1670.40     1143.42    143.67 o 
  -1   7   1     2818.35     2924.99     51.42 o 
   0   7   1     9766.75    10280.87    115.88 o 
   1   7   1       37.91       42.90     10.18 o 
   2   7   1     3064.15     3060.27     63.96 o 
   3   7   1    14540.05    14876.39    177.51 o 
   4   7   1     7430.66     7061.26     86.89 o 
   5   7   1     2041.15     1848.66     53.65 o 
   6   7   1     2796.29     2508.28     98.29 o 
   7   7   1      297.90      275.79     35.51 o 
   8   7   1        3.06       40.57     20.69 o 
   9   7   1      956.18      905.62     74.38 o 
  10   7   1      200.32      201.49     64.96 o 
  11   7   1     1053.37     1227.80     80.32 o 
  12   7   1      256.36      363.79     45.84 o 
  13   7   1      171.16      243.05     43.37 o 
  14   7   1       21.34       32.85     35.02 o 
 -15   8   1        0.76       69.48     42.62 o 
 -14   8   1       48.99      115.73     45.99 o 
 -13   8   1       89.21      169.37     50.43 o 
 -12   8   1      135.38      101.68     33.50 o 
 -11   8   1       30.59      -10.52     24.20 o 
 -10   8   1      445.36      504.78     49.39 o 
  -9   8   1     2655.42     2715.97    117.93 o 
  -8   8   1     1306.92     1345.01     78.32 o 
  -7   8   1     1900.17     1884.68     81.14 o 
  -6   8   1      877.60      823.55     37.19 o 
  -5   8   1     2993.33     3041.50    103.73 o 
  -4   8   1      113.24      155.29     13.81 o 
  -3   8   1     1880.09     1841.27     57.31 o 
  -2   8   1     6647.76     6406.48     91.42 o 
  -1   8   1    19759.16    20285.42    277.11 o 
   0   8   1    11967.78    12060.71    124.93 o 
   1   8   1    10141.45    10792.61    115.61 o 
   2   8   1    15468.73    16027.05    223.98 o 
   3   8   1     5788.11     6042.06    150.66 o 
   4   8   1      765.68      769.80     34.21 o 
   5   8   1     2829.95     2398.14     96.66 o 
   6   8   1     6739.82     5971.90    367.50 o 
   7   8   1     7053.77     6828.14    331.83 o 
   8   8   1     7502.71     8221.26    329.20 o 
   9   8   1     2238.06     2594.11    125.26 o 
  10   8   1     1166.52     1269.38     93.81 o 
  11   8   1      530.10      608.03     58.05 o 
  12   8   1       46.47       60.36     30.24 o 
  13   8   1      254.83      339.80     47.68 o 
  14   8   1      337.03      491.75     81.99 o 
 -14   9   1        1.15       58.87     40.89 o 
 -13   9   1        9.32       86.69     48.94 o 
 -12   9   1       43.92       85.12     32.77 o 
 -11   9   1        0.80       23.26     25.16 o 
 -10   9   1       23.52       26.72     25.54 o 
  -9   9   1      187.38      171.32     36.04 o 
  -8   9   1      307.25      315.72     35.35 o 
  -7   9   1     1436.20     1389.57     51.92 o 
  -6   9   1     1871.15     1852.20     58.49 o 
  -5   9   1     2905.33     2786.13     69.33 o 
  -4   9   1     2599.16     2552.63     53.33 o 
  -3   9   1      525.70      475.78     17.01 o 
  -2   9   1      910.53      973.98     35.96 o 
  -1   9   1      294.40      271.81     22.71 o 
   0   9   1     3767.47     3705.34     90.21 o 
   1   9   1      407.89      363.32     24.96 o 
   2   9   1     6309.04     5922.92    112.74 o 
   3   9   1     4067.44     3950.29     79.81 o 
   4   9   1     3469.54     3351.16     99.01 o 
   5   9   1     2527.42     2411.88     61.17 o 
   6   9   1      820.45      643.55     56.79 o 
   7   9   1       84.93       76.21     30.03 o 
   8   9   1        7.82       95.09     28.85 o 
   9   9   1      330.13      407.59     54.42 o 
  10   9   1       11.43       28.03     27.95 o 
  11   9   1      126.41      144.83     47.07 o 
  12   9   1      471.76      571.96     58.55 o 
  13   9   1      154.19      167.19     35.00 o 
  14   9   1       74.04      129.74     51.76 o 
 -14  10   1      156.59      303.26     71.26 o 
 -13  10   1      346.91      463.19     79.84 o 
 -12  10   1      497.25      630.83     68.38 o 
 -11  10   1      418.93      453.23     50.53 o 
 -10  10   1      249.50      229.83     32.61 o 
  -9  10   1      150.14      123.64     29.36 o 
  -8  10   1      216.05      208.07     29.22 o 
  -7  10   1     2135.76     2003.79     64.65 o 
  -6  10   1      279.28      244.93     22.80 o 
  -5  10   1     5504.20     5448.49    207.36 o 
  -4  10   1     6801.98     6845.36    117.84 o 
  -3  10   1      563.86      554.49     21.72 o 
  -2  10   1      446.66      473.69     26.08 o 
  -1  10   1      232.57      248.83     18.37 o 
   0  10   1     4465.23     4841.48    101.29 o 
   1  10   1     8767.87     9203.45    160.21 o 
   2  10   1       78.19       58.83     11.08 o 
   3  10   1      814.23      719.57     36.02 o 
   4  10   1      873.96      775.91     36.86 o 
   5  10   1        6.51       20.52      8.84 o 
   6  10   1      182.39      107.88     25.41 o 
   7  10   1      778.22      718.79     56.89 o 
   8  10   1      778.27      861.13     73.35 o 
   9  10   1      113.57      125.88     31.89 o 
  10  10   1      129.15      127.71     39.57 o 
  11  10   1       40.99       33.13     25.57 o 
  12  10   1       23.66       62.84     27.92 o 
  13  10   1        3.65       40.85     34.99 o 
  14  10   1      220.60      291.53     60.21 o 
 -14  11   1      158.58      276.76     72.91 o 
 -13  11   1        5.77       37.21     46.88 o 
 -12  11   1        0.84        9.71     28.54 o 
 -11  11   1        0.69       14.62     25.63 o 
 -10  11   1       26.09       23.03     21.45 o 
  -9  11   1      117.05       91.76     24.86 o 
  -8  11   1       96.09       78.44     20.38 o 
  -7  11   1      413.30      390.21     31.04 o 
  -6  11   1      146.34      124.26     20.39 o 
  -5  11   1      304.08      281.11     21.41 o 
  -4  11   1     1472.66     1297.63     94.40 o 
  -3  11   1      386.15      268.29     30.49 o 
  -2  11   1       81.52       62.70     11.35 o 
  -1  11   1     1737.07     1731.54     53.36 o 
   0  11   1       92.61       75.64     15.02 o 
   1  11   1       63.41       67.42     12.16 o 
   2  11   1     1668.95     1618.25     52.35 o 
   3  11   1      373.99      382.66     28.51 o 
   4  11   1     1521.45     1539.78     68.56 o 
   5  11   1     2369.35     2180.48     59.52 o 
   6  11   1      855.26      830.51     68.62 o 
   7  11   1     1229.44     1103.17     77.93 o 
   8  11   1      719.37      684.70     51.73 o 
   9  11   1      250.83      251.66     46.53 o 
  10  11   1       26.82      -11.29     29.13 o 
  11  11   1       23.60      -12.93     27.86 o 
  12  11   1      181.71      165.20     41.92 o 
  13  11   1       42.08       47.56     26.50 o 
  14  11   1       48.82      133.14     48.02 o 
 -14  12   1       84.76      192.22     74.70 o 
 -13  12   1      569.93      671.99    118.43 o 
 -12  12   1      398.65      533.99     59.99 o 
 -11  12   1      337.16      395.10     51.41 o 
 -10  12   1       11.64       14.86     22.82 o 
  -9  12   1        1.60        2.06     20.17 o 
  -8  12   1      148.45      102.19     24.17 o 
  -7  12   1      896.11      800.83     64.63 o 
  -6  12   1     1607.96     1514.75     59.54 o 
  -5  12   1     5806.19     5904.87    124.54 o 
  -4  12   1     2140.12     1944.33     91.97 o 
  -3  12   1      220.85      132.34     31.03 o 
  -2  12   1      650.10      620.86     41.60 o 
  -1  12   1     1028.47     1088.84     44.31 o 
   0  12   1       76.92       61.38     15.87 o 
   1  12   1       75.77       30.16     10.29 o 
   2  12   1      702.45      614.61     47.69 o 
   3  12   1     2342.83     2239.20     66.18 o 
   4  12   1      229.78      227.22     22.30 o 
   5  12   1        1.37        1.24      9.27 o 
   6  12   1        3.87       10.25     17.36 o 
   7  12   1      251.17      226.46     30.99 o 
   8  12   1        3.44        0.81     28.39 o 
   9  12   1        8.84      -27.90     27.90 o 
  10  12   1       36.87       37.59     25.78 o 
  11  12   1       84.39       77.66     26.30 o 
  12  12   1      268.22      285.88     49.24 o 
  13  12   1       16.74       48.32     38.87 o 
 -13  13   1      106.41      251.84     63.17 o 
 -12  13   1      276.07      326.75     58.09 o 
 -11  13   1      466.84      543.66     65.46 o 
 -10  13   1      708.13      720.97     75.73 o 
  -9  13   1     1379.19     1423.33     83.63 o 
  -8  13   1     2223.33     2360.74    102.68 o 
  -7  13   1     2227.70     2246.47     95.08 o 
  -6  13   1      969.28      975.43     59.15 o 
  -5  13   1      242.69      286.78     21.41 o 
  -4  13   1        7.63       12.14      6.83 o 
  -3  13   1     2266.24     2272.22     97.61 o 
  -2  13   1     3735.93     3756.34     80.27 o 
  -1  13   1     2889.77     3109.06     77.76 o 
   0  13   1     2203.57     2251.48     72.59 o 
   1  13   1     1989.71     2095.62     68.27 o 
   2  13   1      202.62      148.67     23.43 o 
   3  13   1      251.31      254.81     23.39 o 
   4  13   1      350.19      342.64     26.45 o 
   5  13   1       74.02       44.64     18.41 o 
   6  13   1      118.98      119.21     27.67 o 
   7  13   1       66.36       52.18     23.96 o 
   8  13   1      569.28      532.68     59.48 o 
   9  13   1       49.20       19.40     24.15 o 
  10  13   1      134.78       88.92     31.31 o 
  11  13   1       11.90       -2.75     24.14 o 
  12  13   1       29.90       39.71     30.18 o 
  13  13   1        0.16      -31.09     33.15 o 
 -13  14   1       27.65       63.35     43.43 o 
 -12  14   1       14.94      -23.38     35.04 o 
 -11  14   1       85.11       60.71     32.33 o 
 -10  14   1      130.88      116.01     34.14 o 
  -9  14   1      263.29      323.16     51.00 o 
  -8  14   1      575.86      617.11     66.78 o 
  -7  14   1      377.67      377.82     50.63 o 
  -6  14   1        2.26        2.16     12.52 o 
  -5  14   1        0.23       -6.57      8.82 o 
  -4  14   1        5.46       13.96      8.73 o 
  -3  14   1     1087.65     1095.44     55.19 o 
  -2  14   1     1135.37     1096.34     47.50 o 
  -1  14   1     2280.85     2284.84     64.49 o 
   0  14   1     3697.68     3761.44    107.36 o 
   1  14   1     4267.89     4339.67    102.72 o 
   2  14   1      200.12      180.90     18.33 o 
   3  14   1       32.51       38.07     11.60 o 
   4  14   1      115.07      130.21     17.92 o 
   5  14   1     1769.02     1725.58     85.03 o 
   6  14   1     1497.08     1468.86     79.66 o 
   7  14   1     1357.87     1256.75     78.04 o 
   8  14   1      654.50      664.99     74.62 o 
   9  14   1      189.02      214.36     39.22 o 
  10  14   1      403.25      406.49     48.97 o 
  11  14   1        7.84       18.47     31.13 o 
  12  14   1       28.81       25.14     31.32 o 
  13  14   1       12.14       16.18     36.52 o 
 -13  15   1       45.76      111.83     51.16 o 
 -12  15   1      164.38      215.19     57.50 o 
 -11  15   1      288.39      286.52     52.42 o 
 -10  15   1      344.48      303.83     50.41 o 
  -9  15   1      542.68      509.09     62.16 o 
  -8  15   1       14.16       10.76     25.78 o 
  -7  15   1       51.19        9.97     29.87 o 
  -6  15   1       42.66       50.46     19.17 o 
  -5  15   1      906.27      906.10     57.45 o 
  -4  15   1     3574.79     3647.57    128.13 o 
  -3  15   1     3649.84     3766.48    141.29 o 
  -2  15   1      923.08      951.18     42.09 o 
  -1  15   1      661.19      689.29     37.02 o 
   0  15   1      214.20      227.11     26.40 o 
   1  15   1     2488.30     2174.60    212.44 o 
   2  15   1     1884.34     1795.75     78.91 o 
   3  15   1     2534.94     2654.75     75.24 o 
   4  15   1     3118.05     3110.50    128.46 o 
   5  15   1     2382.01     2353.99    108.70 o 
   6  15   1      564.10      512.45     50.77 o 
   7  15   1      295.92      236.86     42.17 o 
   8  15   1       72.98       56.59     27.90 o 
   9  15   1      316.44      290.63     45.57 o 
  10  15   1      415.39      498.00     64.79 o 
  11  15   1      446.84      480.43     67.95 o 
  12  15   1      572.29      713.40     85.43 o 
 -12  16   1        0.43       10.49     31.11 o 
 -11  16   1      150.65      157.02     50.53 o 
 -10  16   1      273.59      276.26     54.49 o 
  -9  16   1       27.71      -30.15     30.15 o 
  -8  16   1      114.70       89.48     26.14 o 
  -7  16   1      116.92       83.66     29.92 o 
  -6  16   1        4.74       20.41     17.69 o 
  -5  16   1       74.33       94.87     22.50 o 
  -4  16   1       35.43       33.68     19.54 o 
  -3  16   1       52.41       72.93     15.50 o 
  -2  16   1       70.66       52.94     14.28 o 
  -1  16   1       66.67       64.51     19.08 o 
   0  16   1       15.80       18.00     14.49 o 
   1  16   1       92.19       74.73     15.64 o 
   2  16   1       14.18       24.67     12.85 o 
   3  16   1       76.91       84.22     17.68 o 
   4  16   1       11.61       16.91     22.43 o 
   5  16   1        0.00       17.89     19.67 o 
   6  16   1        1.09      -19.93     24.57 o 
   7  16   1       64.96       12.52     31.85 o 
   8  16   1      128.14       68.66     36.29 o 
   9  16   1        0.20        1.59     30.40 o 
  10  16   1        2.18      -37.31     37.31 o 
  11  16   1       15.97       16.28     33.99 o 
  12  16   1       24.91       64.46     34.71 o 
 -12  17   1       31.48       -0.27     35.97 o 
 -11  17   1       37.91       37.70     38.16 o 
 -10  17   1       38.32       51.28     29.81 o 
  -9  17   1      120.93       54.08     29.91 o 
  -8  17   1        6.11       36.96     27.98 o 
  -7  17   1       25.75        2.25     26.46 o 
  -6  17   1      509.71      447.47     54.93 o 
  -5  17   1      982.86     1014.87     76.32 o 
  -4  17   1      523.30      572.70     48.06 o 
  -3  17   1     1211.60     1306.21     73.64 o 
  -2  17   1     1539.18     1626.04     66.60 o 
  -1  17   1      512.24      493.07     40.13 o 
   0  17   1      204.49      184.63     26.27 o 
   1  17   1      107.97       85.15     16.07 o 
   2  17   1     1625.83     1571.27     67.15 o 
   3  17   1     1380.48     1506.36    122.53 o 
   4  17   1     1824.15     2014.32    291.76 o 
   5  17   1     2378.22     2330.96    127.88 o 
   6  17   1     1389.37     1385.41     84.96 o 
   7  17   1      491.47      465.35     57.21 o 
   8  17   1       32.22        1.01     34.27 o 
   9  17   1        8.97       45.00     34.93 o 
  10  17   1      170.64      131.38     47.47 o 
  11  17   1      291.30      284.98     53.89 o 
  12  17   1       91.47      103.77     40.45 o 
 -11  18   1        4.25       12.21     33.42 o 
 -10  18   1       86.42       54.83     31.00 o 
  -9  18   1       38.68       40.55     35.28 o 
  -8  18   1       20.45        6.81     39.34 o 
  -7  18   1      147.63      121.91     35.76 o 
  -6  18   1        9.80       23.89     27.32 o 
  -5  18   1      180.44      166.88     29.94 o 
  -4  18   1      288.60      378.80     47.63 o 
  -3  18   1      399.62      458.27     46.69 o 
  -2  18   1      172.88      199.59     27.00 o 
  -1  18   1     1477.18     1677.49     74.96 o 
   0  18   1     2012.51     2033.40     82.23 o 
   1  18   1      641.44      666.76     46.65 o 
   2  18   1       44.44       38.55     16.30 o 
   3  18   1        0.88       29.24     23.17 o 
   4  18   1       56.25       54.47     48.54 o 
   5  18   1      162.81      124.62     37.88 o 
   6  18   1      370.01      417.95     77.48 o 
   7  18   1      290.92      291.51     68.38 o 
   8  18   1      408.49      507.10     77.66 o 
   9  18   1      418.64      418.88     80.02 o 
  10  18   1       91.54      123.39     50.92 o 
  11  18   1      197.15      143.64     50.89 o 
 -11  19   1        5.10        1.40     50.25 o 
 -10  19   1      225.52      240.78     63.53 o 
  -9  19   1      569.82      726.23     95.28 o 
  -8  19   1      791.58      936.43    107.34 o 
  -7  19   1      558.03      706.87    108.85 o 
  -6  19   1      376.49      606.50     86.58 o 
  -5  19   1       51.80      113.02     34.70 o 
  -4  19   1      293.44      302.37     40.89 o 
  -3  19   1      341.32      326.34     39.37 o 
  -2  19   1      378.44      433.41     49.70 o 
  -1  19   1      901.16     1025.24     60.85 o 
   0  19   1      335.57      377.84     43.11 o 
   1  19   1      161.18      125.10     32.34 o 
   2  19   1       56.06       68.84     31.33 o 
   3  19   1      319.84      248.95     60.94 o 
   4  19   1       95.68      117.43     33.19 o 
   5  19   1      252.56      296.49     87.02 o 
   6  19   1       41.97       90.73     35.46 o 
   7  19   1        5.01       55.40     83.31 o 
   8  19   1       21.52       75.72     41.15 o 
   9  19   1        6.36        8.61     56.47 o 
  10  19   1        4.02       10.20     62.75 o 
  11  19   1        4.80      -25.71     42.67 o 
 -10  20   1       17.80       15.88     46.46 o 
  -9  20   1        0.11       27.15     39.50 o 
  -8  20   1        1.74       37.47     42.75 o 
  -7  20   1        8.02       53.43     46.70 o 
  -6  20   1      125.14      170.95     44.53 o 
  -5  20   1      568.52      687.58     61.22 o 
  -4  20   1      333.90      346.52     40.82 o 
  -3  20   1       50.94       24.42     22.32 o 
  -2  20   1        4.28       -2.16     24.21 o 
  -1  20   1      119.40      125.06     28.86 o 
   0  20   1       76.83       86.62     22.77 o 
   1  20   1       83.16       97.17     26.65 o 
   2  20   1      161.40      217.30     45.96 o 
   3  20   1      383.19      415.18     62.91 o 
   4  20   1       82.26       69.46     25.42 o 
   5  20   1       82.10       47.98     29.54 o 
   6  20   1       13.95       19.34     93.74 o 
   7  20   1       44.06       63.90     40.10 o 
   8  20   1        0.33      -18.17     32.20 o 
   9  20   1       31.39      -10.48     48.66 o 
  10  20   1       17.15       -5.17     76.00 o 
 -10  21   1       62.17       35.07     34.20 o 
  -9  21   1       82.97       30.78     42.80 o 
  -8  21   1      183.91      165.49     61.48 o 
  -7  21   1        0.27       32.18     57.85 o 
  -6  21   1        0.56       27.37     71.67 o 
  -5  21   1        1.60        4.38     46.91 o 
  -4  21   1      251.57      255.95     42.15 o 
  -3  21   1      399.09      438.89     54.60 o 
  -2  21   1      144.84      182.59     35.21 o 
  -1  21   1       54.55       44.80     28.54 o 
   0  21   1      228.26      224.06     29.36 o 
   1  21   1       10.82        6.46     21.73 o 
   2  21   1      460.94      512.02     65.06 o 
   3  21   1       69.58      117.79     38.62 o 
   4  21   1      245.90      259.22     48.90 o 
   5  21   1       10.32       -7.45     24.41 o 
   6  21   1       52.98       33.48     35.85 o 
   7  21   1       33.14        1.42     42.56 o 
   8  21   1       97.34      131.27     57.63 o 
   9  21   1      222.40      145.08     78.61 o 
  -9  22   1       32.78      -41.32     41.32 o 
  -8  22   1      162.88      131.63     47.26 o 
  -7  22   1      412.72      346.23     99.09 o 
  -6  22   1      469.77      648.58     77.98 o 
  -5  22   1      354.20      321.04     57.77 o 
  -4  22   1      161.16      157.17     36.45 o 
  -3  22   1       67.39       42.49     29.09 o 
  -2  22   1        7.26        0.04     26.60 o 
  -1  22   1       57.78       55.38     30.40 o 
   0  22   1      376.01      349.40     48.43 o 
   1  22   1       62.09      101.50     32.88 o 
   2  22   1      111.52      120.92     37.06 o 
   3  22   1      244.49      252.06     51.06 o 
   4  22   1       48.63        0.97     29.51 o 
   5  22   1       78.69       19.05     28.18 o 
   6  22   1       13.82       81.61     49.00 o 
   7  22   1       78.81       93.10     42.71 o 
   8  22   1       43.00       55.80     42.07 o 
   9  22   1        4.11       21.83     41.14 o 
  -8  23   1       19.09      -41.72     79.42 o 
  -7  23   1       77.51       18.02     49.16 o 
  -6  23   1       47.93       10.45     46.05 o 
  -5  23   1       21.43      -26.79     39.82 o 
  -4  23   1      201.35      231.65     48.10 o 
  -3  23   1        1.14       19.61     29.58 o 
  -2  23   1       19.08      -16.92     24.58 o 
  -1  23   1       55.56       54.07     27.47 o 
   0  23   1       42.84       59.66     34.05 o 
   1  23   1      172.54      211.43     46.04 o 
   2  23   1       94.47      152.42     45.12 o 
   3  23   1      217.73      235.52     52.12 o 
   4  23   1      207.50      254.10     57.02 o 
   5  23   1       64.51      131.75     68.75 o 
   6  23   1       23.48       56.33     46.11 o 
   7  23   1       11.66       68.07     48.16 o 
   8  23   1        4.67       -8.57     59.33 o 
  -7  24   1       12.14       35.69     45.37 o 
  -6  24   1       72.35       -5.08     42.66 o 
  -5  24   1       20.41        2.51     39.38 o 
  -4  24   1        6.98       45.20     49.52 o 
  -3  24   1        1.13       23.26     29.75 o 
  -2  24   1      416.00      458.43     62.14 o 
  -1  24   1      535.14      681.36     88.16 o 
   0  24   1      625.98      767.34     93.14 o 
   1  24   1      544.73      586.30     92.95 o 
   2  24   1      305.46      383.09     57.19 o 
   3  24   1       42.29       99.61     40.97 o 
   4  24   1       40.68       92.32     42.75 o 
   5  24   1       79.53      173.42     64.62 o 
   6  24   1      207.54      435.19     97.25 o 
   7  24   1      416.24      541.69     96.47 o 
  -6  25   1        9.61      -31.22     49.67 o 
  -5  25   1       46.99      -13.39     44.07 o 
  -4  25   1       49.14       85.40     46.49 o 
  -3  25   1       83.46      128.62     38.19 o 
  -2  25   1        9.86       25.27     34.86 o 
  -1  25   1       16.70       51.64     46.19 o 
   0  25   1        0.95       14.61     35.51 o 
   1  25   1       14.26        9.11     74.22 o 
   2  25   1       78.00      120.68     60.23 o 
   3  25   1       19.20       72.91     36.42 o 
   4  25   1        6.79       83.00     42.31 o 
   5  25   1       41.13      163.31     63.96 o 
   6  25   1        6.18      193.44     72.09 o 
  -5  26   1       39.11       81.90     49.77 o 
  -4  26   1       74.39      153.70     47.87 o 
  -3  26   1        3.62       19.42     41.08 o 
  -2  26   1        0.18        9.58     38.50 o 
  -1  26   1       12.62       59.49     42.84 o 
   0  26   1       35.26       66.90     41.25 o 
   1  26   1       43.47       88.11     54.80 o 
   2  26   1      128.60      145.19     58.21 o 
   3  26   1       16.79       50.35     40.80 o 
   4  26   1        4.25       66.45     60.33 o 
  -2  27   1       35.21       91.56     75.69 o 
  -1  27   1        9.29        5.56     44.23 o 
   0  27   1        5.05       59.68     47.32 o 
   1  27   1       17.06       23.35     50.67 o 
   2  27   1       99.59      138.45     54.58 o 
 -15   0   2       38.43      135.00     95.97 o 
 -14   0   2       37.98       95.97     85.10 o 
 -13   0   2        6.99       81.26     97.25 o 
 -12   0   2      610.01      654.24     89.93 o 
 -11   0   2      302.27      383.53     66.87 o 
 -10   0   2       32.15      -13.47     29.75 o 
  -9   0   2     5935.62     5144.00    139.62 o 
  -8   0   2        5.18        7.53     16.47 o 
  -7   0   2       77.45       83.73     17.97 o 
  -6   0   2     1422.63     1485.66     43.37 o 
  -5   0   2     3873.00     4100.28     97.99 o 
  -4   0   2     2246.84     2262.44     42.83 o 
  -3   0   2       25.88       19.39      4.53 o 
  -2   0   2      519.66      567.55     22.37 o 
  -1   0   2     7853.09     8724.65    175.63 o 
   0   0   2     2137.08     2321.95     95.97 o 
   1   0   2    27954.65    28431.62    354.47 o 
   2   0   2     1097.84     1244.47     81.90 o 
   3   0   2      202.53      357.03     50.55 o 
   4   0   2     4326.70     4037.35    193.23 o 
   5   0   2    10709.03    12470.34    362.79 o 
   6   0   2     3505.72     3478.15    243.14 o 
   7   0   2     5760.44     5942.42    243.46 o 
   8   0   2     3211.01     3332.30    149.89 o 
   9   0   2     2816.20     3031.83    151.43 o 
  10   0   2      674.96      606.56    116.45 o 
  11   0   2       14.53      -37.91     51.99 o 
  12   0   2        0.63        7.77     41.49 o 
  13   0   2      312.54      260.91    146.84 o 
  14   0   2      391.39      535.54    152.92 o 
  15   0   2      315.24      357.03    141.40 o 
 -15   1   2        0.06      182.48     82.79 o 
 -14   1   2        5.21       36.60     56.57 o 
 -13   1   2      466.00      469.31     72.61 o 
 -12   1   2      150.81      262.92     52.02 o 
 -11   1   2      469.64      485.24     49.74 o 
 -10   1   2     1159.81     1096.11     60.04 o 
  -9   1   2      803.24      724.13     37.34 o 
  -8   1   2      171.88      144.05     16.20 o 
  -7   1   2      800.83      673.00     39.97 o 
  -6   1   2     1282.51     1246.15     28.76 o 
  -5   1   2      154.79      162.50      8.79 o 
  -4   1   2      137.12      178.25      9.43 o 
  -3   1   2       18.64       24.79      3.66 o 
  -2   1   2    23336.86    25219.94    214.66 o 
  -1   1   2     4665.46     5026.29    113.48 o 
   0   1   2       41.74       49.92      9.20 o 
   1   1   2    22856.49    23720.56    295.80 o 
   2   1   2    11858.75    11738.57    158.87 o 
   3   1   2     5076.84     5497.81    144.26 o 
   4   1   2      201.02      227.99     36.45 o 
   5   1   2      635.08      885.98     71.60 o 
   6   1   2       51.61       31.92     15.21 o 
   7   1   2      100.82       74.85     19.12 o 
   8   1   2      212.37      187.47     23.32 o 
   9   1   2      177.43      195.10     34.87 o 
  10   1   2      571.15      564.91     46.19 o 
  11   1   2      680.68      733.67     60.78 o 
  12   1   2      131.45      146.03     28.63 o 
  13   1   2       71.63       66.64     40.43 o 
  14   1   2      105.03       89.99     59.18 o 
  15   1   2       10.67        7.34     48.05 o 
 -15   2   2       86.89      265.18     90.71 o 
 -14   2   2      103.09      247.99     81.97 o 
 -13   2   2      656.62      817.93     93.55 o 
 -12   2   2     3465.87     3772.23    183.52 o 
 -11   2   2       24.36       14.53     22.74 o 
 -10   2   2       74.66       35.10     19.38 o 
  -9   2   2      875.51      736.07     39.77 o 
  -8   2   2     1550.87     1159.06    107.46 o 
  -7   2   2     3086.63     2845.10     56.79 o 
  -6   2   2    15382.92    14972.86    139.37 o 
  -5   2   2    17168.19    16600.51    129.32 o 
  -4   2   2    16158.10    16480.47    162.66 o 
  -3   2   2     5416.48     5130.71     73.32 o 
  -2   2   2     2231.40     2419.00     34.62 o 
  -1   2   2     1003.34      959.32     29.99 o 
   0   2   2     3649.68     3800.99     74.82 o 
   1   2   2     6836.74     7411.17     96.05 o 
   2   2   2    23020.22    23690.72    266.57 o 
   3   2   2    26809.26    27463.84    380.70 o 
   4   2   2      492.33      400.50     42.20 o 
   5   2   2     1819.92     2042.60     86.74 o 
   6   2   2     1987.36     2301.39     86.22 o 
   7   2   2     1336.98     1391.72     63.62 o 
   8   2   2      921.83      911.92     66.80 o 
   9   2   2     1331.93     1436.40     80.12 o 
  10   2   2     1302.60     1302.84     74.61 o 
  11   2   2      736.26      851.30     57.68 o 
  12   2   2      123.37      141.66     33.28 o 
  13   2   2       40.82       78.35     51.80 o 
  14   2   2       44.72       54.65     45.48 o 
  15   2   2       65.59       91.00     56.10 o 
 -15   3   2      107.18      222.84     80.68 o 
 -14   3   2       51.93       74.92     64.08 o 
 -13   3   2       81.93      142.29     46.40 o 
 -12   3   2       64.37      128.92     45.54 o 
 -11   3   2       81.23       65.60     29.09 o 
 -10   3   2      197.77      161.63     21.10 o 
  -9   3   2       11.21       -0.29     12.43 o 
  -8   3   2      577.80      461.97     24.64 o 
  -7   3   2       96.55       89.51     15.98 o 
  -6   3   2     2290.41     2411.31     62.14 o 
  -5   3   2        1.83       14.75      5.68 o 
  -4   3   2     1401.14     1341.74     30.16 o 
  -3   3   2     4168.35     4489.35     98.28 o 
  -2   3   2     3520.32     3530.75     53.03 o 
  -1   3   2     6004.76     6003.77     68.93 o 
   0   3   2     4030.14     4096.23     80.59 o 
   1   3   2      464.23      564.01     41.55 o 
   2   3   2     2938.41     2971.52     60.14 o 
   3   3   2     4392.86     4532.35     87.92 o 
   4   3   2     9047.75     9517.55    147.68 o 
   5   3   2      735.51      754.28     36.62 o 
   6   3   2       71.97      148.22     19.33 o 
   7   3   2     1248.92     1446.30    103.72 o 
   8   3   2      118.21      110.39     22.49 o 
   9   3   2      174.33      153.88     24.04 o 
  10   3   2        5.08      -22.47     22.47 o 
  11   3   2      695.25      691.54     52.09 o 
  12   3   2      635.07      651.25     69.42 o 
  13   3   2      124.87      205.20     63.90 o 
  14   3   2       72.08      169.28     50.64 o 
  15   3   2        7.26       19.10    101.09 o 
 -15   4   2      214.59      299.27     88.18 o 
 -14   4   2      749.91     1000.59    107.79 o 
 -13   4   2      947.81     1206.43    112.12 o 
 -12   4   2      894.60     1070.51    102.57 o 
 -11   4   2      698.14      737.81     79.47 o 
 -10   4   2      223.46      204.56     24.70 o 
  -9   4   2       12.07        5.04     11.62 o 
  -8   4   2     1141.95     1046.03     52.36 o 
  -7   4   2     8499.49     8088.72    121.01 o 
  -6   4   2    12817.96    12020.78    176.56 o 
  -5   4   2    23366.95    23691.64    167.99 o 
  -4   4   2    10188.39     9507.22     95.01 o 
  -3   4   2     4379.80     4426.89     60.27 o 
  -2   4   2     7628.30     8208.01     72.64 o 
  -1   4   2     9287.56    10080.54    115.03 o 
   0   4   2     1944.43     2145.23     51.33 o 
   1   4   2     9679.58    10035.15    121.81 o 
   2   4   2    16914.34    17170.43    220.50 o 
   3   4   2     4447.01     4414.34    114.09 o 
   4   4   2    10945.72    10367.46    151.92 o 
   5   4   2     4187.95     4201.52     94.04 o 
   6   4   2      427.97      430.96     33.79 o 
   7   4   2      140.54      131.26     27.72 o 
   8   4   2     1613.05     1659.09     88.84 o 
   9   4   2      720.93      742.37     53.32 o 
  10   4   2       75.40       73.71     20.68 o 
  11   4   2      319.32      362.50     49.78 o 
  12   4   2       40.00       67.22     32.60 o 
  13   4   2        5.87       17.68     44.85 o 
  14   4   2       11.79       50.19     39.53 o 
 -15   5   2      261.72      341.95     90.41 o 
 -14   5   2       30.03       68.10     46.89 o 
 -13   5   2      184.52      216.19     69.39 o 
 -12   5   2     1054.32     1136.49    105.03 o 
 -11   5   2      910.59     1010.14     74.95 o 
 -10   5   2     2612.51     2511.44    110.28 o 
  -9   5   2     7163.76     6570.35    116.87 o 
  -8   5   2     7773.65     7318.34    139.73 o 
  -7   5   2     6215.48     5697.26     93.90 o 
  -6   5   2     1193.86     1052.65     38.01 o 
  -5   5   2     1870.79     1978.89     82.19 o 
  -4   5   2     1153.52      911.64     66.71 o 
  -3   5   2    33123.25    34444.35    247.28 o 
  -2   5   2    58079.46    59543.18    199.97 o 
  -1   5   2    10026.30    10414.64    112.30 o 
   0   5   2    56739.73    59532.73   1705.19 o 
   1   5   2    15400.83    16604.53    357.69 o 
   2   5   2     2727.66     3004.53     76.53 o 
   3   5   2     1003.34      971.15     36.94 o 
   4   5   2     1594.19     1666.34     60.81 o 
   5   5   2     6489.43     7359.72    169.02 o 
   6   5   2     5206.72     4888.87    342.63 o 
   7   5   2     3712.44     3768.82    209.77 o 
   8   5   2     2933.89     3024.77    151.33 o 
   9   5   2      903.40     1052.86     65.93 o 
  10   5   2       93.06      109.01     23.26 o 
  11   5   2        3.74        2.77     37.03 o 
  12   5   2        1.09       -8.91     37.82 o 
  13   5   2       31.57        8.58     50.46 o 
  14   5   2       45.13      -14.15     50.17 o 
 -15   6   2       69.04      105.38     47.28 o 
 -14   6   2      115.98      231.95     60.75 o 
 -13   6   2       13.40       81.25     41.84 o 
 -12   6   2      115.54      101.36     37.75 o 
 -11   6   2        1.79        0.67     19.26 o 
 -10   6   2      270.71      199.01     31.92 o 
  -9   6   2      131.03      117.54     25.46 o 
  -8   6   2      385.29      353.04     28.26 o 
  -7   6   2      764.26      642.74     40.24 o 
  -6   6   2     1616.13     1449.55     60.42 o 
  -5   6   2     1822.47     1567.59    101.09 o 
  -4   6   2     5442.99     5351.35     77.13 o 
  -3   6   2      661.19      616.55     17.42 o 
  -2   6   2     2374.33     2356.53     38.63 o 
  -1   6   2      113.61      131.69     18.17 o 
   0   6   2     3423.96     3787.08     97.89 o 
   1   6   2      365.36      388.79     28.05 o 
   2   6   2        2.77        7.75      8.46 o 
   3   6   2      174.70      135.41     12.63 o 
   4   6   2     3346.94     3186.54    123.85 o 
   5   6   2     3758.55     3577.88     99.85 o 
   6   6   2     2988.77     3070.62    148.38 o 
   7   6   2     1803.25     1985.22    110.44 o 
   8   6   2      901.98     1011.13     63.72 o 
   9   6   2      123.74      138.48     25.82 o 
  10   6   2       24.49       31.43     27.72 o 
  11   6   2       13.08       21.45     23.70 o 
  12   6   2        7.06       79.09     38.16 o 
  13   6   2      240.40      336.30     52.48 o 
  14   6   2       62.12       57.47     40.24 o 
 -15   7   2      200.84      300.04     69.21 o 
 -14   7   2      183.26      280.63     71.63 o 
 -13   7   2       28.43       37.62     36.04 o 
 -12   7   2      167.93      123.59     56.53 o 
 -11   7   2       26.99       -0.70     20.99 o 
 -10   7   2      339.38      296.13     37.66 o 
  -9   7   2     1154.01     1010.37     78.09 o 
  -8   7   2       71.70       41.35     25.03 o 
  -7   7   2     1120.21      913.73     83.87 o 
  -6   7   2      150.91      147.02     15.01 o 
  -5   7   2     4346.10     4650.78    175.97 o 
  -4   7   2     1930.98     1853.31     67.38 o 
  -3   7   2     1723.89     1614.46     32.18 o 
  -2   7   2      815.39      824.35     35.34 o 
  -1   7   2      302.49      218.95     37.23 o 
   0   7   2     4586.88     4906.96     89.32 o 
   1   7   2       60.21      113.53     14.73 o 
   2   7   2      389.05      337.97     27.26 o 
   3   7   2     1524.50     1361.67     56.15 o 
   4   7   2     7889.60     7844.11    185.40 o 
   5   7   2     3264.51     3083.04     93.38 o 
   6   7   2     1117.45     1094.98     57.47 o 
   7   7   2     1024.75     1033.76     66.29 o 
   8   7   2      353.47      320.46     41.59 o 
   9   7   2      775.19      851.59     59.73 o 
  10   7   2      283.47      303.79     46.88 o 
  11   7   2      519.19      595.88     64.87 o 
  12   7   2      838.18      966.55     86.48 o 
  13   7   2      213.78      305.74     44.70 o 
  14   7   2       19.62       -1.21     51.74 o 
 -15   8   2       35.95      109.44     48.91 o 
 -14   8   2        1.72       31.14     38.62 o 
 -13   8   2        0.17        0.96     32.56 o 
 -12   8   2        6.12       56.50     32.48 o 
 -11   8   2       23.53       -8.80     25.74 o 
 -10   8   2       13.74      -27.43     27.43 o 
  -9   8   2        1.46      -22.55     22.55 o 
  -8   8   2       62.96       50.01     17.63 o 
  -7   8   2      350.11      243.18     39.24 o 
  -6   8   2       29.53       12.86      6.01 o 
  -5   8   2      575.90      688.46     32.54 o 
  -4   8   2      462.03      433.98     18.93 o 
  -3   8   2     2336.26     2442.49     38.84 o 
  -2   8   2       57.53       55.79      8.13 o 
  -1   8   2        5.40       11.48      7.54 o 
   0   8   2     2998.30     3062.20     73.98 o 
   1   8   2       10.73        7.48     12.14 o 
   2   8   2        7.66       13.03      8.53 o 
   3   8   2      458.63      452.33     36.27 o 
   4   8   2      766.02      651.04     50.96 o 
   5   8   2      103.43      108.51     17.48 o 
   6   8   2       11.04        8.50     11.07 o 
   7   8   2      320.04      308.47     38.32 o 
   8   8   2       56.41       15.39     15.80 o 
   9   8   2      343.20      395.09     52.03 o 
  10   8   2       19.20       64.18     36.02 o 
  11   8   2       14.84       56.88     33.02 o 
  12   8   2       11.34       29.13     49.56 o 
  13   8   2        2.95       -0.41     25.36 o 
  14   8   2        0.60       -2.95     44.12 o 
 -14   9   2      174.19      325.11     70.96 o 
 -13   9   2       47.09       49.66     34.31 o 
 -12   9   2      102.45       96.10     38.25 o 
 -11   9   2       10.27      -26.04     26.04 o 
 -10   9   2       40.83        7.39     31.77 o 
  -9   9   2      861.54      792.56     59.70 o 
  -8   9   2      129.21      110.77     25.07 o 
  -7   9   2      544.89      485.36     35.91 o 
  -6   9   2      856.89      874.28     36.85 o 
  -5   9   2      121.87      152.07     17.01 o 
  -4   9   2        5.38       11.04      5.35 o 
  -3   9   2      592.17      453.98     27.38 o 
  -2   9   2       28.46       29.63      7.83 o 
  -1   9   2      184.77      235.32     22.48 o 
   0   9   2     4063.47     4152.99     97.91 o 
   1   9   2      363.71      391.34     27.65 o 
   2   9   2     6127.56     6374.82    151.13 o 
   3   9   2     1720.19     1879.88     74.61 o 
   4   9   2     6225.23     5699.30    226.68 o 
   5   9   2     3648.23     3405.49    116.46 o 
   6   9   2     2890.26     2736.12    152.92 o 
   7   9   2       78.52       76.44     19.29 o 
   8   9   2      621.87      731.77     85.29 o 
   9   9   2        4.27       35.92     27.46 o 
  10   9   2      732.37      888.60     80.42 o 
  11   9   2     1196.34     1458.07    103.77 o 
  12   9   2      907.55     1072.74    115.58 o 
  13   9   2      401.68      440.52     58.51 o 
  14   9   2       71.64       61.17     43.79 o 
 -14  10   2      179.99      282.90     84.48 o 
 -13  10   2       93.17       77.00     44.72 o 
 -12  10   2       24.90       18.66     24.22 o 
 -11  10   2       15.58      -25.05     25.05 o 
 -10  10   2      125.09       95.79     25.53 o 
  -9  10   2        1.18       20.62     24.14 o 
  -8  10   2       42.39       44.64     19.93 o 
  -7  10   2      633.21      581.85     40.34 o 
  -6  10   2      787.96      779.33     35.72 o 
  -5  10   2     1428.69     1326.46     64.67 o 
  -4  10   2     2115.69     1789.49     97.23 o 
  -3  10   2     1571.18     1538.56     46.43 o 
  -2  10   2     6254.67     6370.01     87.54 o 
  -1  10   2     4039.96     4215.63     84.06 o 
   0  10   2      462.99      517.48     30.85 o 
   1  10   2      114.28       96.27     19.27 o 
   2  10   2     4998.12     5390.58    115.55 o 
   3  10   2     1547.75     1440.94     55.75 o 
   4  10   2      277.66      282.00     26.44 o 
   5  10   2     1060.45     1021.21     49.52 o 
   6  10   2     1919.11     2109.50    100.77 o 
   7  10   2      305.25      264.90     46.07 o 
   8  10   2      198.51      236.63     53.09 o 
   9  10   2      258.69      284.11     47.99 o 
  10  10   2      121.56      167.77     40.68 o 
  11  10   2       89.21      137.06     57.68 o 
  12  10   2        3.12       24.65     47.12 o 
  13  10   2       30.67       21.11     31.42 o 
  14  10   2       87.04      163.50     43.86 o 
 -14  11   2        1.81       44.12     54.07 o 
 -13  11   2       79.41      132.67     51.32 o 
 -12  11   2      141.86      144.08     37.83 o 
 -11  11   2      682.00      695.66     72.76 o 
 -10  11   2     1116.52     1233.49     83.66 o 
  -9  11   2     2093.77     2011.57    133.15 o 
  -8  11   2     3362.00     3462.08    216.90 o 
  -7  11   2     4435.88     4703.85    181.54 o 
  -6  11   2      897.29      984.90     41.58 o 
  -5  11   2      423.47      427.07     24.81 o 
  -4  11   2     3145.10     2608.25    112.80 o 
  -3  11   2    11359.56    11391.52    195.46 o 
  -2  11   2     9413.96     9763.36    192.52 o 
  -1  11   2    21808.24    22944.60    410.22 o 
   0  11   2     9395.74     9145.64    159.83 o 
   1  11   2     3176.29     3128.70     68.05 o 
   2  11   2      601.79      558.19     31.57 o 
   3  11   2       12.99       11.71      9.82 o 
   4  11   2      327.02      328.49     27.63 o 
   5  11   2     1944.34     1921.91     71.06 o 
   6  11   2     1633.66     1736.58     64.36 o 
   7  11   2     2308.29     2385.21    118.40 o 
   8  11   2     2424.96     2667.15    163.69 o 
   9  11   2      398.87      532.68     65.22 o 
  10  11   2        6.29       44.94     32.37 o 
  11  11   2       10.16       88.38     48.31 o 
  12  11   2       98.78       84.59     35.50 o 
  13  11   2       17.64       -7.76     29.33 o 
 -14  12   2      282.66      305.17     87.02 o 
 -13  12   2      363.79      435.28     96.77 o 
 -12  12   2      444.37      477.92     95.32 o 
 -11  12   2      201.78      183.03     37.73 o 
 -10  12   2       80.81       65.13     21.67 o 
  -9  12   2        6.55       -7.24     28.56 o 
  -8  12   2      387.06      388.25     42.01 o 
  -7  12   2     1871.30     2066.94    106.44 o 
  -6  12   2     2343.22     2495.46     68.19 o 
  -5  12   2     2785.58     2781.30    114.37 o 
  -4  12   2     2424.35     2125.04    102.43 o 
  -3  12   2     4147.86     4369.82     76.75 o 
  -2  12   2      246.33      284.11     26.38 o 
  -1  12   2       70.95      111.52     16.55 o 
   0  12   2       18.46       43.08     16.38 o 
   1  12   2     1999.18     1862.46     54.75 o 
   2  12   2     5130.30     5457.25     98.08 o 
   3  12   2     2983.14     3036.96     74.12 o 
   4  12   2     1085.62     1087.14     42.88 o 
   5  12   2     1161.28     1166.97     54.38 o 
   6  12   2      338.61      289.60     43.77 o 
   7  12   2      251.14      224.88     34.82 o 
   8  12   2      308.58      381.36     46.22 o 
   9  12   2      445.63      521.48     66.57 o 
  10  12   2      538.69      623.67     73.75 o 
  11  12   2       94.52      112.25     37.46 o 
  12  12   2       46.40       18.64     30.92 o 
  13  12   2        0.60      -32.52     32.52 o 
 -13  13   2       11.75       25.78     55.04 o 
 -12  13   2       53.30       33.57     37.81 o 
 -11  13   2       56.60       12.24     29.96 o 
 -10  13   2      176.87      147.61     36.86 o 
  -9  13   2      158.88      141.43     36.15 o 
  -8  13   2       96.82      120.13     35.20 o 
  -7  13   2      133.31      136.28     24.89 o 
  -6  13   2       47.21       39.23     15.10 o 
  -5  13   2       33.76       30.89     13.20 o 
  -4  13   2      311.38      224.56     29.61 o 
  -3  13   2     1677.75     1741.27     52.82 o 
  -2  13   2      126.40      123.15     19.87 o 
  -1  13   2      755.02      792.92     38.71 o 
   0  13   2      236.16      257.19     25.54 o 
   1  13   2      231.89      162.64     44.91 o 
   2  13   2      459.31      495.90     30.39 o 
   3  13   2       78.62       86.41     17.98 o 
   4  13   2      640.24      608.19     33.91 o 
   5  13   2      995.89      940.97     52.04 o 
   6  13   2      230.21      197.82     30.31 o 
   7  13   2        7.79      -10.83     21.70 o 
   8  13   2       49.43       21.79     17.30 o 
   9  13   2       80.21      112.28     38.90 o 
  10  13   2      523.31      661.18     78.38 o 
  11  13   2       89.54       97.34     42.09 o 
  12  13   2       39.13       43.74     35.58 o 
  13  13   2        1.76      -12.50     27.62 o 
 -13  14   2      129.33       69.28     53.29 o 
 -12  14   2      254.48      206.71     54.04 o 
 -11  14   2       93.59      109.28     36.63 o 
 -10  14   2        1.39       32.21     26.41 o 
  -9  14   2        0.99       15.45     28.64 o 
  -8  14   2      457.57      393.04     56.94 o 
  -7  14   2      448.40      500.93     57.70 o 
  -6  14   2     1923.58     1818.63     78.57 o 
  -5  14   2     8396.08     8520.80    123.71 o 
  -4  14   2     3722.78     3613.01     80.60 o 
  -3  14   2     2019.92     2144.74     61.58 o 
  -2  14   2      673.83      695.14     41.26 o 
  -1  14   2      868.29      924.53     41.22 o 
   0  14   2     1572.43     1661.54     67.67 o 
   1  14   2      626.88      598.12     52.82 o 
   2  14   2     1594.11     1636.57     57.11 o 
   3  14   2     4854.46     4801.00    118.46 o 
   4  14   2      284.15      287.65     29.30 o 
   5  14   2      465.55      416.93     49.81 o 
   6  14   2       16.36       -7.56     21.98 o 
   7  14   2       92.84       70.79     26.85 o 
   8  14   2        5.37       40.01     33.26 o 
   9  14   2       26.59       63.98     33.89 o 
  10  14   2      446.76      544.50     68.76 o 
  11  14   2      193.43       91.95     45.38 o 
  12  14   2       11.76      -25.50     39.83 o 
 -13  15   2       35.33        3.65     50.98 o 
 -12  15   2      333.07      357.92     61.97 o 
 -11  15   2      227.28      202.90     41.38 o 
 -10  15   2       79.04       57.84     33.35 o 
  -9  15   2      122.84       70.47     47.63 o 
  -8  15   2        8.18      -17.91     26.28 o 
  -7  15   2        8.80       41.20     30.73 o 
  -6  15   2       85.11       87.28     27.99 o 
  -5  15   2       16.83       40.26     13.99 o 
  -4  15   2      505.60      487.20     31.44 o 
  -3  15   2      957.61      981.17     46.94 o 
  -2  15   2      229.55      211.63     23.05 o 
  -1  15   2       53.95       56.78     15.01 o 
   0  15   2      460.98      503.49     39.28 o 
   1  15   2     1579.96     1702.92     94.76 o 
   2  15   2      921.64     1021.86     57.08 o 
   3  15   2     1243.32     1173.56     50.18 o 
   4  15   2      358.17      363.24     31.29 o 
   5  15   2      109.00      152.51     30.58 o 
   6  15   2       11.79       19.53     21.44 o 
   7  15   2      283.26      256.43     43.22 o 
   8  15   2      101.21       96.01     44.03 o 
   9  15   2      222.10      346.27     57.88 o 
  10  15   2      221.79      320.13     58.77 o 
  11  15   2       32.32      120.82     43.47 o 
  12  15   2      101.37      101.26     40.96 o 
 -12  16   2       97.36      142.75     51.37 o 
 -11  16   2      153.85      146.10     34.08 o 
 -10  16   2       47.26       -0.24     32.88 o 
  -9  16   2        6.23       35.57     30.38 o 
  -8  16   2       14.74       13.57     27.85 o 
  -7  16   2        6.61      -18.88     28.91 o 
  -6  16   2      386.87      318.75     53.44 o 
  -5  16   2       15.49       -1.29     14.22 o 
  -4  16   2      214.29      152.34     30.04 o 
  -3  16   2        5.20        8.95     14.99 o 
  -2  16   2      274.27      251.26     24.94 o 
  -1  16   2      454.31      440.01     34.74 o 
   0  16   2      345.52      339.69     34.76 o 
   1  16   2      951.31      980.72     49.68 o 
   2  16   2     1062.65     1106.48     59.83 o 
   3  16   2      719.91      703.01     47.43 o 
   4  16   2      311.51      317.24     39.38 o 
   5  16   2       51.93       58.29     27.04 o 
   6  16   2      812.37      854.57     66.06 o 
   7  16   2      638.41      572.28     57.69 o 
   8  16   2      396.42      419.24     65.65 o 
   9  16   2      922.78     1059.89     95.56 o 
  10  16   2      364.60      309.42     59.36 o 
  11  16   2        1.36      -41.49     41.49 o 
  12  16   2        0.31       32.44     44.44 o 
 -12  17   2       12.66        9.94     35.51 o 
 -11  17   2       33.18       61.03     50.33 o 
 -10  17   2       26.37       31.37     45.49 o 
  -9  17   2      152.74      147.97     33.93 o 
  -8  17   2        5.54       27.38     32.08 o 
  -7  17   2       72.39       42.52     44.50 o 
  -6  17   2      296.03      351.22     43.74 o 
  -5  17   2        1.13      -17.77     17.77 o 
  -4  17   2      178.58      119.43     24.69 o 
  -3  17   2      109.45       72.00     16.98 o 
  -2  17   2       32.99        3.66     12.76 o 
  -1  17   2       23.48       25.72     14.28 o 
   0  17   2      503.72      483.67     37.63 o 
   1  17   2       96.46       97.92     25.61 o 
   2  17   2      668.15      720.07     44.01 o 
   3  17   2       14.24       15.41     25.49 o 
   4  17   2        4.30       13.18     32.31 o 
   5  17   2       38.43       51.63     35.45 o 
   6  17   2      296.68      220.57     47.40 o 
   7  17   2        7.78       -7.08     26.09 o 
   8  17   2       49.86       46.18     49.91 o 
   9  17   2        1.22       31.03     40.50 o 
  10  17   2        8.88       12.84     33.06 o 
  11  17   2       21.43       60.61     43.09 o 
 -11  18   2      301.23      410.03     61.63 o 
 -10  18   2      178.07      177.82     44.09 o 
  -9  18   2        6.53       -6.00     29.88 o 
  -8  18   2       43.89       30.75     38.96 o 
  -7  18   2      301.32      270.83     44.71 o 
  -6  18   2      594.11      641.55     60.97 o 
  -5  18   2      938.66     1148.52     65.16 o 
  -4  18   2      614.52      619.19     50.37 o 
  -3  18   2      391.41      374.09     36.37 o 
  -2  18   2       36.36       18.52     21.21 o 
  -1  18   2      209.97      202.68     27.55 o 
   0  18   2      437.52      384.73     37.19 o 
   1  18   2      347.21      383.27     34.31 o 
   2  18   2     1506.10     1661.38     69.10 o 
   3  18   2     1697.73     1783.15    112.60 o 
   4  18   2      652.76      664.72    117.41 o 
   5  18   2       17.09       41.10     34.59 o 
   6  18   2      330.04      303.90     88.08 o 
   7  18   2      173.41      121.30     52.64 o 
   8  18   2       79.43       80.65     70.06 o 
   9  18   2      460.15      573.42     99.20 o 
  10  18   2      209.86      279.56     69.53 o 
  11  18   2       43.96       11.16     53.91 o 
 -11  19   2        0.93       -1.05     39.17 o 
 -10  19   2       20.77       11.60     40.25 o 
  -9  19   2       17.94       -0.25     29.72 o 
  -8  19   2       12.16      -16.27     30.40 o 
  -7  19   2       63.18       86.43     36.32 o 
  -6  19   2       23.51       37.78     32.20 o 
  -5  19   2        4.31      -22.15     37.48 o 
  -4  19   2      108.02       75.43     27.57 o 
  -3  19   2      164.71      144.17     30.06 o 
  -2  19   2      112.96       75.04     27.79 o 
  -1  19   2      267.98      264.43     30.34 o 
   0  19   2      126.86      119.89     25.13 o 
   1  19   2       70.38       33.19     16.19 o 
   2  19   2      133.15      114.19     67.19 o 
   3  19   2       27.50       34.31     31.46 o 
   4  19   2      585.48      554.21     92.78 o 
   5  19   2      515.40      536.55     66.78 o 
   6  19   2       25.84       25.45     45.13 o 
   7  19   2       91.75       73.72     52.95 o 
   8  19   2       10.79       10.24     39.36 o 
   9  19   2       10.09      -20.45     39.49 o 
  10  19   2        1.82       30.20     38.80 o 
 -10  20   2       16.57      -16.87     43.51 o 
  -9  20   2       30.12       45.28     34.91 o 
  -8  20   2       12.59       14.83     49.87 o 
  -7  20   2      209.71      182.72     45.81 o 
  -6  20   2      939.02     1009.51    108.69 o 
  -5  20   2      837.24      951.47    101.00 o 
  -4  20   2     1398.85     1454.18     97.08 o 
  -3  20   2      540.28      553.20     52.35 o 
  -2  20   2        7.26       13.11     22.78 o 
  -1  20   2        0.35       -1.70     21.15 o 
   0  20   2      284.62      275.13     30.71 o 
   1  20   2      232.28      246.54     44.06 o 
   2  20   2     1025.95     1182.21    117.40 o 
   3  20   2      291.10      279.59     52.37 o 
   4  20   2      284.40      257.10     54.82 o 
   5  20   2      228.96      248.26     60.18 o 
   6  20   2        1.44       11.60     43.30 o 
   7  20   2       42.01      -10.73     50.04 o 
   8  20   2       21.08       50.51     45.76 o 
   9  20   2       51.59       75.07     39.92 o 
  10  20   2       23.70      -25.21     45.43 o 
 -10  21   2      388.32      393.40     73.76 o 
  -9  21   2      267.49      294.50     59.19 o 
  -8  21   2      215.99      232.94     53.29 o 
  -7  21   2      364.72      463.09     79.37 o 
  -6  21   2       44.18       56.93     34.83 o 
  -5  21   2       53.02       72.52     42.87 o 
  -4  21   2      372.33      380.55     52.14 o 
  -3  21   2      415.94      449.03     56.79 o 
  -2  21   2      402.63      314.26     54.74 o 
  -1  21   2      468.79      524.02     50.67 o 
   0  21   2      845.24      892.73     63.01 o 
   1  21   2      512.93      571.14     70.68 o 
   2  21   2      128.88      140.48     42.13 o 
   3  21   2      144.28      126.73     37.41 o 
   4  21   2       96.65      124.57     40.00 o 
   5  21   2      335.04      320.90     58.98 o 
   6  21   2      207.35      169.24    144.92 o 
   7  21   2      129.22      148.35     68.25 o 
   8  21   2      154.04      170.90     48.06 o 
   9  21   2       10.72       22.83     41.34 o 
  -9  22   2        0.43      -48.08     48.08 o 
  -8  22   2        4.60      -46.46     69.43 o 
  -7  22   2       20.04      -12.89     49.06 o 
  -6  22   2        3.43        5.06     49.63 o 
  -5  22   2        7.06       -1.39     41.77 o 
  -4  22   2        0.58        4.39     26.30 o 
  -3  22   2       45.72       77.87     30.17 o 
  -2  22   2       18.94       25.25     27.71 o 
  -1  22   2       22.54       10.63     25.71 o 
   0  22   2        1.12       43.86     28.78 o 
   1  22   2       33.25       33.03     29.05 o 
   2  22   2       12.89       31.08     28.16 o 
   3  22   2       48.72       63.95     28.51 o 
   4  22   2       26.64       20.65     28.21 o 
   5  22   2       41.07       62.19     42.23 o 
   6  22   2       78.57       76.04    135.64 o 
   7  22   2      137.27       69.31    107.17 o 
   8  22   2       18.65       28.25     47.55 o 
  -8  23   2       13.29      -35.03     51.45 o 
  -7  23   2       31.51        3.37     47.87 o 
  -6  23   2        0.96      -41.59     41.59 o 
  -5  23   2       11.02       11.97     50.48 o 
  -4  23   2       86.61       48.96     33.42 o 
  -3  23   2      200.97      194.74     37.85 o 
  -2  23   2      245.66      176.99     40.23 o 
  -1  23   2      234.75      173.12     34.13 o 
   0  23   2      194.66      213.11     56.39 o 
   1  23   2       35.89       42.91     60.78 o 
   2  23   2        7.56       14.67     28.67 o 
   3  23   2       15.79        5.80     29.88 o 
   4  23   2      218.78      241.01     51.60 o 
   5  23   2       79.39      122.46     45.90 o 
   6  23   2       32.24       87.65     61.03 o 
   7  23   2        2.71       50.35     50.06 o 
  -7  24   2       22.65      -49.21     60.19 o 
  -6  24   2        0.32       22.13     37.22 o 
  -5  24   2       26.13      -48.15     48.15 o 
  -4  24   2       15.00        7.31     42.92 o 
  -3  24   2       69.93       60.75     33.48 o 
  -2  24   2       66.67       18.24     28.70 o 
  -1  24   2       87.61       21.75     34.45 o 
   0  24   2        2.56       41.27     33.59 o 
   1  24   2       62.09       61.03     40.27 o 
   2  24   2        0.79       21.60     37.61 o 
   3  24   2       21.82       25.28     32.13 o 
   4  24   2        0.45       53.27     38.01 o 
   5  24   2       13.04       15.25     54.06 o 
   6  24   2       25.73       34.20     46.31 o 
  -6  25   2       42.21       83.01     42.39 o 
  -5  25   2       16.24      -16.64     49.11 o 
  -4  25   2       46.94       82.84     46.62 o 
  -3  25   2       67.26       51.80     31.47 o 
  -2  25   2        9.97      -16.98     41.13 o 
  -1  25   2       75.31       90.15     44.57 o 
   0  25   2       88.72       63.65     72.30 o 
   1  25   2        0.89       26.55     35.97 o 
   2  25   2        1.92       29.43     69.10 o 
   3  25   2      216.11      225.81     58.83 o 
   4  25   2      250.66      335.77     69.37 o 
   5  25   2      128.78      186.06     73.85 o 
  -4  26   2       10.03       49.25     50.38 o 
  -3  26   2       67.18       47.25     61.40 o 
  -2  26   2        2.94       40.18     37.43 o 
  -1  26   2        4.58      -42.74     56.31 o 
   0  26   2       34.51       43.78     54.07 o 
   1  26   2        0.61       30.68     35.92 o 
   2  26   2        4.61       47.28     42.37 o 
   3  26   2        8.86        0.16     42.55 o 
   4  26   2        0.88       80.92     45.40 o 
  -1  27   2      131.08      236.78     70.35 o 
   0  27   2       66.17      126.59     96.93 o 
 -15   1   3      265.05      345.96     92.73 o 
 -14   1   3      420.51      586.18    107.31 o 
 -13   1   3      246.59      306.80     76.97 o 
 -12   1   3      673.16      642.73     78.61 o 
 -11   1   3      680.12      583.99     57.53 o 
 -10   1   3      144.98      116.54     24.82 o 
  -9   1   3      476.67      433.41     28.81 o 
  -8   1   3     2429.96     2082.86     47.18 o 
  -7   1   3     2129.02     1977.22     41.78 o 
  -6   1   3     1175.03     1104.26     30.33 o 
  -5   1   3     1539.38     1544.92     30.72 o 
  -4   1   3     7344.89     7870.55     84.88 o 
  -3   1   3      719.52      800.85     28.35 o 
  -2   1   3     3887.89     4073.52     90.37 o 
  -1   1   3     3567.55     3847.64     74.57 o 
   0   1   3     1954.95     2057.87     65.63 o 
   1   1   3     1411.02     1421.16     69.20 o 
   2   1   3      206.54      159.89     20.48 o 
   3   1   3     1831.98     2137.49     72.79 o 
   4   1   3     2591.20     3182.79     85.51 o 
   5   1   3      521.92      494.92     46.67 o 
   6   1   3     1773.56     1813.78    110.68 o 
   7   1   3      953.53      965.71     63.23 o 
   8   1   3       27.78        5.63     16.43 o 
   9   1   3       75.89       25.21     29.28 o 
  10   1   3      105.26       77.62     22.85 o 
  11   1   3      931.94      795.58     99.99 o 
  12   1   3      125.15      114.24     29.44 o 
  13   1   3      346.57      202.44     52.99 o 
  14   1   3      162.81       74.45     70.70 o 
 -15   2   3       38.31       61.11     49.59 o 
 -14   2   3       98.28      113.04     64.47 o 
 -13   2   3       86.06      114.00     38.18 o 
 -12   2   3      304.59      251.18     51.05 o 
 -11   2   3        8.58        6.23     19.91 o 
 -10   2   3     2695.56     2337.00    106.32 o 
  -9   2   3     2100.92     2085.00     59.78 o 
  -8   2   3     2322.99     2201.88     52.64 o 
  -7   2   3     1426.58     1363.48     43.07 o 
  -6   2   3     1481.54     1513.42     45.49 o 
  -5   2   3      374.95      336.65     22.23 o 
  -4   2   3      440.63      391.10     18.47 o 
  -3   2   3      575.64      619.51     37.08 o 
  -2   2   3    10406.56    11349.45    174.88 o 
  -1   2   3     1196.99     1262.96     38.49 o 
   0   2   3      536.99      604.87     36.61 o 
   1   2   3     6280.21     6095.33    120.16 o 
   2   2   3      218.86      173.31     16.99 o 
   3   2   3     6185.07     6674.29    130.06 o 
   4   2   3    10009.96    10487.96    226.26 o 
   5   2   3      418.79      411.30     44.52 o 
   6   2   3      794.22      784.72    150.04 o 
   7   2   3      500.07      506.29     46.03 o 
   8   2   3        3.63        4.33     30.29 o 
   9   2   3       50.15      -38.21     38.21 o 
  10   2   3      128.21       21.11     22.93 o 
  11   2   3       68.18       66.09     45.11 o 
  12   2   3       61.50       21.43     24.18 o 
  13   2   3       36.38        4.38     72.97 o 
  14   2   3      118.89      151.42     77.16 o 
 -15   3   3        3.41       90.03     66.76 o 
 -14   3   3        0.48       44.99     52.88 o 
 -13   3   3       22.92       45.17     34.64 o 
 -12   3   3      344.26      432.03     68.12 o 
 -11   3   3      846.94      835.77     85.26 o 
 -10   3   3     5508.14     5024.63    112.51 o 
  -9   3   3     4046.14     3736.63     99.56 o 
  -8   3   3     3728.17     3558.06     73.07 o 
  -7   3   3     7055.07     7119.62    105.28 o 
  -6   3   3      268.07      219.54     18.59 o 
  -5   3   3        8.92       28.56      9.57 o 
  -4   3   3     6143.80     5886.78     69.69 o 
  -3   3   3    22427.83    22975.88    194.84 o 
  -2   3   3    24282.66    25608.26    417.06 o 
  -1   3   3    41206.81    42316.23    241.26 o 
   0   3   3    22792.92    24135.16    319.26 o 
   1   3   3     8124.82     8346.45    141.20 o 
   2   3   3     3545.78     4001.61    138.62 o 
   3   3   3      749.33      932.43     56.24 o 
   4   3   3      342.73      208.48     24.90 o 
   5   3   3     9723.14     9790.93    195.96 o 
   6   3   3     7007.19     7052.83    116.27 o 
   7   3   3     6628.36     6736.85    174.78 o 
   8   3   3     3861.80     3994.56    126.47 o 
   9   3   3     1235.60     1249.09     86.56 o 
  10   3   3      234.27      224.37     33.17 o 
  11   3   3      132.99       76.06     21.92 o 
  12   3   3       76.32       54.14     59.06 o 
  13   3   3      175.64      150.58     70.19 o 
  14   3   3      132.75      137.49     59.40 o 
 -15   4   3       81.23      232.75     94.40 o 
 -14   4   3      173.69      227.82     57.04 o 
 -13   4   3      501.36      575.39     78.97 o 
 -12   4   3      540.65      579.30     85.87 o 
 -11   4   3        7.68       -6.89     31.21 o 
 -10   4   3      458.55      380.71     37.80 o 
  -9   4   3       52.41       63.65     12.86 o 
  -8   4   3     2764.91     2732.71     70.74 o 
  -7   4   3     3734.85     3738.07     70.72 o 
  -6   4   3     1119.95      880.23     34.78 o 
  -5   4   3     7209.14     7070.06    110.56 o 
  -4   4   3    21556.48    21953.89    192.37 o 
  -3   4   3     4124.62     4310.60     63.81 o 
  -2   4   3      133.27      151.32     14.26 o 
  -1   4   3      160.39      157.27     18.26 o 
   0   4   3    14414.34    14786.84    188.41 o 
   1   4   3    12956.22    13179.93    218.61 o 
   2   4   3     8399.54     8865.26    186.31 o 
   3   4   3    25949.02    27058.50    317.61 o 
   4   4   3    10259.57    10389.37    507.07 o 
   5   4   3     2868.32     2743.63     97.88 o 
   6   4   3      738.36      773.85     37.34 o 
   7   4   3       83.13      105.21     24.11 o 
   8   4   3      570.90      598.43     45.23 o 
   9   4   3     1364.77     1380.46     84.46 o 
  10   4   3     1038.60      988.93     73.20 o 
  11   4   3     1040.21     1053.78     71.91 o 
  12   4   3      325.07      371.92     64.32 o 
  13   4   3       17.79      -10.57     30.49 o 
  14   4   3       38.62       37.61     57.82 o 
 -15   5   3      138.06      241.90    101.73 o 
 -14   5   3       69.54      143.47     51.61 o 
 -13   5   3       15.04       47.03     37.98 o 
 -12   5   3      409.34      435.78     73.46 o 
 -11   5   3      934.26      824.24     84.42 o 
 -10   5   3      319.12      286.87     33.40 o 
  -9   5   3      563.57      483.35     32.16 o 
  -8   5   3        6.22       -0.73     10.01 o 
  -7   5   3     2056.33     1987.66     51.78 o 
  -6   5   3       48.81       69.86     10.72 o 
  -5   5   3      521.10      562.78     27.10 o 
  -4   5   3     2218.45     2437.53     46.42 o 
  -3   5   3     2479.45     2593.10     50.37 o 
  -2   5   3     1711.47     1756.19     41.66 o 
  -1   5   3      270.49      286.82     24.30 o 
   0   5   3      392.74      361.10     38.35 o 
   1   5   3     1175.07     1240.35     61.31 o 
   2   5   3       23.02       55.99     19.32 o 
   3   5   3      246.16      239.92     28.27 o 
   4   5   3      163.45      149.31     24.11 o 
   5   5   3     2736.11     2996.40    278.33 o 
   6   5   3     1689.49     1636.79     73.72 o 
   7   5   3       69.33       41.00     20.96 o 
   8   5   3       50.83       26.40     24.38 o 
   9   5   3        2.53      -11.31     28.73 o 
  10   5   3       48.39       11.47     22.63 o 
  11   5   3       86.93       42.48     26.70 o 
  12   5   3       87.99       80.90     38.79 o 
  13   5   3        1.43       18.57     35.59 o 
  14   5   3        7.45       87.28     82.22 o 
 -15   6   3        0.13       -0.25     42.39 o 
 -14   6   3       14.88       13.03     35.57 o 
 -13   6   3      325.69      516.91     77.94 o 
 -12   6   3        9.50       23.53     40.99 o 
 -11   6   3      164.99      108.76     33.12 o 
 -10   6   3     1360.16     1126.61     85.05 o 
  -9   6   3        0.48      -13.54     14.28 o 
  -8   6   3      422.74      401.74     26.93 o 
  -7   6   3     2310.62     2239.09     89.05 o 
  -6   6   3     7067.29     6817.36    163.42 o 
  -5   6   3     4571.86     4180.03    112.24 o 
  -4   6   3     9785.25     9788.20    120.32 o 
  -3   6   3     3395.42     3113.80     78.86 o 
  -2   6   3     2144.75     2253.26     50.17 o 
  -1   6   3      207.90      173.93     16.49 o 
   0   6   3       39.84       71.90     17.27 o 
   1   6   3    17858.97    18005.46    459.08 o 
   2   6   3    19130.71    19886.04    509.25 o 
   3   6   3     1600.19     1496.78     46.87 o 
   4   6   3     4107.21     4059.49    113.61 o 
   5   6   3     6211.08     6431.01    199.11 o 
   6   6   3     1728.37     1686.55    107.39 o 
   7   6   3        4.76       43.38     24.37 o 
   8   6   3      283.33      253.32     39.46 o 
   9   6   3     1025.36     1061.52     86.82 o 
  10   6   3      435.23      447.57     51.20 o 
  11   6   3      142.89      133.02     47.56 o 
  12   6   3       52.68       68.98     32.62 o 
  13   6   3       73.48       14.13     54.30 o 
  14   6   3       16.25       74.29     61.10 o 
 -15   7   3       25.19      102.04     48.88 o 
 -14   7   3       23.88       21.85     34.15 o 
 -13   7   3      340.36      366.51     65.93 o 
 -12   7   3      785.14      849.38     90.87 o 
 -11   7   3      609.67      583.48     60.30 o 
 -10   7   3       89.29       47.44     29.49 o 
  -9   7   3       30.35        8.66     24.04 o 
  -8   7   3      106.80       86.43     22.61 o 
  -7   7   3       81.74       84.26     12.77 o 
  -6   7   3      197.69      169.82     13.05 o 
  -5   7   3     6661.03     6412.71    128.50 o 
  -4   7   3      506.42      499.18     26.04 o 
  -3   7   3      288.54      306.07     18.37 o 
  -2   7   3     2899.30     2925.95     57.85 o 
  -1   7   3      241.23      249.86     18.66 o 
   0   7   3     2486.96     2589.85     79.10 o 
   1   7   3      264.51      246.83     25.23 o 
   2   7   3       97.50      121.01     14.39 o 
   3   7   3      181.39      111.50     25.77 o 
   4   7   3      485.23      506.26     39.69 o 
   5   7   3       59.55      100.31     22.40 o 
   6   7   3     1972.18     2088.43    102.40 o 
   7   7   3      838.36      655.87     56.34 o 
   8   7   3      292.47      256.23     52.55 o 
   9   7   3      688.20      582.36     58.74 o 
  10   7   3       51.75        3.63     38.70 o 
  11   7   3       13.40       12.28     37.06 o 
  12   7   3      138.60      188.84     43.95 o 
  13   7   3       41.26       78.32     68.82 o 
  14   7   3        9.00      -72.30     72.30 o 
 -15   8   3       43.41       21.38     43.31 o 
 -14   8   3       96.94       88.67     50.43 o 
 -13   8   3       69.94       97.25     47.89 o 
 -12   8   3      598.62      610.09     77.15 o 
 -11   8   3     2333.06     2161.85     99.33 o 
 -10   8   3     2555.08     2298.45    100.94 o 
  -9   8   3     2658.31     2367.32    100.44 o 
  -8   8   3      587.13      534.89     40.18 o 
  -7   8   3     1002.05      871.92     42.28 o 
  -6   8   3      437.34      374.56     21.17 o 
  -5   8   3       18.93       17.92      4.48 o 
  -4   8   3       55.18       32.75      7.24 o 
  -3   8   3       36.36       32.03      6.91 o 
  -2   8   3     1218.61     1196.57     34.16 o 
  -1   8   3     2479.25     2610.64     60.82 o 
   0   8   3     2491.91     2749.17     84.35 o 
   1   8   3      137.96      146.90     22.38 o 
   2   8   3        6.33       -2.41     12.12 o 
   3   8   3        6.36       13.85     11.00 o 
   4   8   3      227.35      158.44     24.60 o 
   5   8   3      239.87      236.25     32.74 o 
   6   8   3     1012.01      926.94     56.35 o 
   7   8   3     1450.03     1205.82     97.21 o 
   8   8   3      668.28      670.52     66.96 o 
   9   8   3      433.15      416.72     66.18 o 
  10   8   3      274.07      272.86     45.05 o 
  11   8   3      141.23      115.72     38.89 o 
  12   8   3        8.54       22.11     25.43 o 
  13   8   3      119.86      282.77     68.97 o 
  14   8   3      104.31      152.86    118.25 o 
 -14   9   3       30.70       82.89     42.88 o 
 -13   9   3      247.10      303.55     62.71 o 
 -12   9   3      332.10      328.39     54.41 o 
 -11   9   3      669.26      618.56     54.70 o 
 -10   9   3      245.01      226.97     33.36 o 
  -9   9   3      364.87      238.10     32.57 o 
  -8   9   3      156.61      107.16     19.50 o 
  -7   9   3       26.74       27.07     14.92 o 
  -6   9   3        5.99       15.13      6.70 o 
  -5   9   3     2000.35     1543.31    116.17 o 
  -4   9   3     2415.78     2002.96    185.76 o 
  -3   9   3      203.59      177.23     15.07 o 
  -2   9   3     7446.98     7648.95     88.67 o 
  -1   9   3     4721.49     4630.22     77.07 o 
   0   9   3      636.71      779.14     35.03 o 
   1   9   3     2659.16     2829.58     90.64 o 
   2   9   3       21.08       12.87     13.33 o 
   3   9   3       61.51       55.25     13.86 o 
   4   9   3       64.93       66.04     18.48 o 
   5   9   3       22.68       32.65     13.98 o 
   6   9   3     1241.96     1220.09     65.98 o 
   7   9   3      890.28      759.75     93.26 o 
   8   9   3      800.55      667.53     77.52 o 
   9   9   3      450.42      553.37     76.65 o 
  10   9   3        4.96       17.64     33.97 o 
  11   9   3        6.42      -14.80     40.54 o 
  12   9   3        2.54       32.79     33.39 o 
  13   9   3       13.43       38.70     35.07 o 
 -14  10   3      103.49      124.71     81.00 o 
 -13  10   3      433.62      575.27     84.46 o 
 -12  10   3      340.72      392.89     65.27 o 
 -11  10   3      364.91      372.90     45.89 o 
 -10  10   3      573.24      475.74     49.58 o 
  -9  10   3      264.47      176.11     30.94 o 
  -8  10   3      117.43       85.43     26.09 o 
  -7  10   3     1252.70     1180.78     63.78 o 
  -6  10   3     3166.12     3007.67    106.21 o 
  -5  10   3     4838.02     4674.86    136.34 o 
  -4  10   3     6000.75     5955.73     89.53 o 
  -3  10   3     7172.87     7492.62    120.06 o 
  -2  10   3     3717.75     3802.82     67.00 o 
  -1  10   3       27.51       29.67     10.87 o 
   0  10   3     3833.28     3544.18     98.26 o 
   1  10   3     7598.00     8372.54    319.92 o 
   2  10   3    13771.14    14149.26    355.83 o 
   3  10   3     1955.69     1922.35     85.56 o 
   4  10   3     1540.78     1574.03     73.72 o 
   5  10   3     2718.14     2594.92     93.95 o 
   6  10   3       68.69       78.71     19.12 o 
   7  10   3      322.61      322.49     42.68 o 
   8  10   3      499.70      590.20     79.63 o 
   9  10   3     1035.78     1352.01    147.93 o 
  10  10   3     1561.58     1868.26    120.72 o 
  11  10   3      404.58      462.47     62.10 o 
  12  10   3       81.68       85.71     44.15 o 
  13  10   3       53.90      108.87     69.43 o 
 -14  11   3       98.84       28.21     76.78 o 
 -13  11   3       55.88       50.71    159.64 o 
 -12  11   3        9.96       15.01     40.52 o 
 -11  11   3        2.25      -11.17     21.17 o 
 -10  11   3      398.00      345.37     43.16 o 
  -9  11   3      585.67      525.15     53.54 o 
  -8  11   3      496.54      386.38     37.16 o 
  -7  11   3     1410.71     1487.26     62.47 o 
  -6  11   3       76.16       92.99     16.05 o 
  -5  11   3        4.60       22.96      9.48 o 
  -4  11   3      289.74      316.34     18.75 o 
  -3  11   3      356.13      324.29     22.04 o 
  -2  11   3      170.13      167.52     19.46 o 
  -1  11   3      232.06      200.56     21.85 o 
   0  11   3     4645.35     4896.33    111.05 o 
   1  11   3      388.10      384.98     45.38 o 
   2  11   3        1.93       29.41     18.39 o 
   3  11   3      343.20      415.24     41.66 o 
   4  11   3       79.83       87.33     19.62 o 
   5  11   3       65.00       56.82     17.78 o 
   6  11   3      197.65      183.38     26.14 o 
   7  11   3     1595.76     1655.08     96.77 o 
   8  11   3      276.44      284.51     60.69 o 
   9  11   3       10.24       11.63     32.65 o 
  10  11   3       31.40       40.10     34.15 o 
  11  11   3       73.63      156.18     42.89 o 
  12  11   3       74.42      110.61     49.32 o 
  13  11   3       36.67        7.40     44.79 o 
 -14  12   3        3.06        4.74    108.45 o 
 -13  12   3       39.38       75.48    103.97 o 
 -12  12   3      145.55      130.82     81.67 o 
 -11  12   3       34.63       38.55     23.10 o 
 -10  12   3       68.62       52.04     25.70 o 
  -9  12   3      125.65       99.08     29.74 o 
  -8  12   3       75.71       26.75     28.90 o 
  -7  12   3     1853.02     1938.62     81.65 o 
  -6  12   3     1997.54     1929.85     63.73 o 
  -5  12   3     4321.67     4229.79     85.91 o 
  -4  12   3     4163.21     4227.13     66.71 o 
  -3  12   3     1846.34     1706.24     53.31 o 
  -2  12   3      612.20      505.35     34.37 o 
  -1  12   3      673.88      704.22     43.01 o 
   0  12   3     2610.88     2458.40     79.00 o 
   1  12   3     1281.71     1232.75     63.90 o 
   2  12   3     7698.38     7566.53    201.79 o 
   3  12   3     4080.42     4090.40    108.59 o 
   4  12   3     2654.36     2648.30    115.24 o 
   5  12   3     1879.54     1834.87     90.77 o 
   6  12   3     1018.75      973.02     75.25 o 
   7  12   3      956.79      941.18     75.40 o 
   8  12   3      962.52     1161.83    116.09 o 
   9  12   3      275.79      387.70     71.20 o 
  10  12   3      308.94      467.28     68.68 o 
  11  12   3      150.78      267.15     62.71 o 
  12  12   3       51.88       56.95     44.45 o 
  13  12   3       38.94       76.82     49.52 o 
 -13  13   3       38.91       28.22    137.88 o 
 -12  13   3      292.04      273.16     51.67 o 
 -11  13   3      585.02      626.37     71.48 o 
 -10  13   3      549.27      564.37     69.91 o 
  -9  13   3     1037.14      980.07    108.42 o 
  -8  13   3      923.26      910.24     81.65 o 
  -7  13   3      817.44      861.73     57.10 o 
  -6  13   3      226.35      196.71     33.42 o 
  -5  13   3       35.89       31.59     10.95 o 
  -4  13   3     1784.44     1753.69     67.76 o 
  -3  13   3     3978.73     4119.04     96.75 o 
  -2  13   3     5686.77     5755.78    117.37 o 
  -1  13   3    13341.57    13450.82    235.69 o 
   0  13   3     6286.78     6316.58    135.15 o 
   1  13   3      523.88      498.67     32.14 o 
   2  13   3      372.46      337.94     28.91 o 
   3  13   3       17.93       10.00     13.32 o 
   4  13   3     1917.04     1890.91     76.98 o 
   5  13   3     1194.91     1241.60     62.97 o 
   6  13   3     2878.08     3013.08    169.00 o 
   7  13   3     2571.68     2822.51    152.07 o 
   8  13   3     1783.99     1944.78    121.63 o 
   9  13   3      615.74      822.83    101.02 o 
  10  13   3       17.26       50.09     33.11 o 
  11  13   3        0.01       54.15     39.61 o 
  12  13   3       66.34      125.65     69.54 o 
 -13  14   3       36.72      -17.75     75.82 o 
 -12  14   3       29.10       34.81     31.95 o 
 -11  14   3      127.10      100.47     39.37 o 
 -10  14   3      375.80      312.20     49.68 o 
  -9  14   3      916.63      965.04     87.83 o 
  -8  14   3      805.24      818.72     60.25 o 
  -7  14   3      124.25      109.08     21.23 o 
  -6  14   3     1196.43     1124.73     76.43 o 
  -5  14   3     1154.47     1140.41     50.54 o 
  -4  14   3      169.25      161.47     20.44 o 
  -3  14   3       16.12       35.54     12.79 o 
  -2  14   3       49.24       64.45     15.98 o 
  -1  14   3      345.04      338.82     36.57 o 
   0  14   3      278.44      265.69     32.56 o 
   1  14   3      950.21     1041.36     43.08 o 
   2  14   3      292.83      280.68     27.99 o 
   3  14   3      181.51      170.52     22.22 o 
   4  14   3      179.53      131.88     20.83 o 
   5  14   3      337.12      322.51     42.57 o 
   6  14   3      745.96      722.94     66.44 o 
   7  14   3        4.52       20.49     23.00 o 
   8  14   3       66.86       84.97     26.30 o 
   9  14   3       19.68       98.92     44.48 o 
  10  14   3       13.14       63.25     37.49 o 
  11  14   3       20.64      161.23     50.81 o 
  12  14   3       56.94       55.64     45.42 o 
 -13  15   3      115.38       37.72     67.63 o 
 -12  15   3      112.69      158.24     40.89 o 
 -11  15   3        3.94       18.13     30.34 o 
 -10  15   3       35.10       -5.80     35.12 o 
  -9  15   3        6.14      -24.43     31.77 o 
  -8  15   3      365.45      395.15     48.62 o 
  -7  15   3      778.41      726.59     62.63 o 
  -6  15   3      599.33      499.93     50.64 o 
  -5  15   3      616.79      620.55     39.52 o 
  -4  15   3       26.11       19.33     12.18 o 
  -3  15   3      165.98      158.70     20.41 o 
  -2  15   3       15.72       43.94     15.98 o 
  -1  15   3     2235.81     2249.50     78.35 o 
   0  15   3      289.86      294.57     33.49 o 
   1  15   3      237.11      250.77     30.36 o 
   2  15   3       20.85       25.70     13.79 o 
   3  15   3      290.20      278.13     31.13 o 
   4  15   3      753.04      726.71     48.99 o 
   5  15   3       23.73       21.50     21.31 o 
   6  15   3       86.03       61.22     26.83 o 
   7  15   3      270.20      280.11     41.96 o 
   8  15   3       35.77      100.78     49.54 o 
   9  15   3       45.79      130.85     51.18 o 
  10  15   3        2.06       92.79     45.32 o 
  11  15   3       35.86       13.55     40.78 o 
  12  15   3       15.36        7.88     35.13 o 
 -12  16   3       18.88       46.59     54.24 o 
 -11  16   3      136.23      107.06     36.52 o 
 -10  16   3       33.90      -19.08     35.13 o 
  -9  16   3       19.22      -19.70     29.78 o 
  -8  16   3       89.50       23.66     28.53 o 
  -7  16   3        0.25      -26.08     27.05 o 
  -6  16   3      209.01      234.31     34.02 o 
  -5  16   3      182.69      167.72     21.95 o 
  -4  16   3        0.40       -4.90     11.99 o 
  -3  16   3       53.26       54.80     17.72 o 
  -2  16   3     1300.86     1229.08     75.38 o 
  -1  16   3       51.51       59.32     20.87 o 
   0  16   3        4.96       10.55     16.89 o 
   1  16   3       15.24       53.18     18.95 o 
   2  16   3       54.77       56.04     17.89 o 
   3  16   3        2.50      -17.50     17.50 o 
   4  16   3       46.96       24.70     25.06 o 
   5  16   3      467.69      460.19     61.61 o 
   6  16   3      113.57       79.06     53.30 o 
   7  16   3       39.81       65.67     28.10 o 
   8  16   3      157.19      131.37     57.50 o 
   9  16   3        9.47       58.53     52.56 o 
  10  16   3        0.66       70.76     45.88 o 
  11  16   3       10.90       -5.61     37.12 o 
 -12  17   3      169.19       81.93     84.45 o 
 -11  17   3       13.16       25.03     40.17 o 
 -10  17   3       48.31       46.37     51.83 o 
  -9  17   3      235.23      131.14     39.53 o 
  -8  17   3      933.50      992.95     97.25 o 
  -7  17   3      911.90      946.93     74.57 o 
  -6  17   3       62.85       64.85     30.50 o 
  -5  17   3        9.10       11.60     18.48 o 
  -4  17   3       10.19       21.74     14.23 o 
  -3  17   3       61.69       73.50     19.02 o 
  -2  17   3       24.14       33.55     14.79 o 
  -1  17   3      387.62      380.86     35.65 o 
   0  17   3      553.33      606.81     49.31 o 
   1  17   3      276.31      318.02     35.44 o 
   2  17   3       17.67        4.03     18.21 o 
   3  17   3       10.24       13.93     22.77 o 
   4  17   3      595.89      577.80     93.06 o 
   5  17   3      220.88      263.24     49.87 o 
   6  17   3      123.02      105.36     34.88 o 
   7  17   3      699.99      636.89     81.29 o 
   8  17   3      415.02      358.74    118.37 o 
   9  17   3      142.88      269.04     80.50 o 
  10  17   3      136.69      171.30     56.02 o 
  11  17   3       50.13       16.36     36.37 o 
 -11  18   3       14.89       52.27     43.23 o 
 -10  18   3      225.16       96.66     58.96 o 
  -9  18   3      289.95      185.89     55.97 o 
  -8  18   3      242.16      187.95     54.40 o 
  -7  18   3      204.16      137.16     37.87 o 
  -6  18   3       58.65       53.81     26.94 o 
  -5  18   3      102.14       44.79     37.62 o 
  -4  18   3      326.96      269.15     29.66 o 
  -3  18   3      447.99      501.81     41.77 o 
  -2  18   3      349.33      335.34     40.35 o 
  -1  18   3       54.54       57.22     20.55 o 
   0  18   3       69.67       85.39     22.77 o 
   1  18   3      380.21      399.59     38.29 o 
   2  18   3        2.40       19.49     18.72 o 
   3  18   3      187.77      234.68     56.82 o 
   4  18   3      655.10      629.86     76.06 o 
   5  18   3       65.03      121.34     39.40 o 
   6  18   3      228.17      191.55     48.30 o 
   7  18   3        8.30       16.12     33.96 o 
   8  18   3        1.07       80.71     52.90 o 
   9  18   3        7.30       71.83     55.76 o 
  10  18   3        4.26       64.11     51.40 o 
 -11  19   3      150.63       89.92     50.16 o 
 -10  19   3      304.31      227.71     66.67 o 
  -9  19   3      267.41      270.19     55.57 o 
  -8  19   3      537.76      541.02     74.74 o 
  -7  19   3      344.95      409.67     61.14 o 
  -6  19   3       75.10       70.94     31.00 o 
  -5  19   3       15.45       41.50     29.81 o 
  -4  19   3      439.56      501.70     49.80 o 
  -3  19   3     1395.20     1518.60     85.07 o 
  -2  19   3     2790.43     3014.93    115.81 o 
  -1  19   3     3036.28     3168.75    103.39 o 
   0  19   3     1492.43     1691.91     74.84 o 
   1  19   3      685.49      783.79     55.38 o 
   2  19   3      274.68      267.93     37.49 o 
   3  19   3      115.46      120.40     45.46 o 
   4  19   3      474.38      614.68     80.58 o 
   5  19   3     1185.65     1313.93    110.49 o 
   6  19   3      406.99      398.58     69.61 o 
   7  19   3      878.46     1024.22    172.12 o 
   8  19   3      387.88      398.57    101.11 o 
   9  19   3        8.20       93.82     62.65 o 
  10  19   3       52.91       82.04     43.97 o 
 -10  20   3        4.57       -6.96    120.29 o 
  -9  20   3        0.12       22.25     43.58 o 
  -8  20   3      113.36      180.90     52.57 o 
  -7  20   3      499.97      524.58     82.40 o 
  -6  20   3      692.83      744.89     93.70 o 
  -5  20   3      701.66      750.64     78.89 o 
  -4  20   3      443.90      442.60     48.30 o 
  -3  20   3      334.64      404.79     48.19 o 
  -2  20   3       16.26       72.23     26.28 o 
  -1  20   3        3.37       52.95     25.07 o 
   0  20   3       45.77       78.34     22.11 o 
   1  20   3      320.43      422.32     47.25 o 
   2  20   3     1033.17     1052.04    132.13 o 
   3  20   3      504.91      583.57    136.92 o 
   4  20   3      532.28      590.55     80.23 o 
   5  20   3      560.39      496.60     71.79 o 
   6  20   3        1.57       15.26     40.53 o 
   7  20   3       29.58       75.10     56.42 o 
   8  20   3       63.51       -0.89     99.17 o 
   9  20   3      283.54      307.48     78.40 o 
  -9  21   3        7.01      -15.75     70.97 o 
  -8  21   3       27.23       36.80     41.07 o 
  -7  21   3       88.25      112.53     53.90 o 
  -6  21   3       41.92      114.48     49.46 o 
  -5  21   3       10.91       66.54     42.51 o 
  -4  21   3       29.58       16.83     34.63 o 
  -3  21   3       32.90       30.82     21.93 o 
  -2  21   3       23.08       25.31     20.88 o 
  -1  21   3      179.15      218.55     34.41 o 
   0  21   3      157.87      171.68     32.53 o 
   1  21   3       45.01       60.14     42.98 o 
   2  21   3        0.49      -23.98     38.74 o 
   3  21   3       83.22       75.53     54.59 o 
   4  21   3      168.92      106.89     62.88 o 
   5  21   3       17.92       80.68     71.34 o 
   6  21   3        6.89       -6.84     51.93 o 
   7  21   3       52.06       41.45     86.70 o 
   8  21   3       28.27      -26.25     53.15 o 
  -9  22   3        9.02      -21.48     38.07 o 
  -8  22   3       57.86       15.67     47.35 o 
  -7  22   3       77.85       94.09     49.51 o 
  -6  22   3      241.77      253.60     67.81 o 
  -5  22   3      254.25      384.59     74.14 o 
  -4  22   3       29.28        5.30     33.10 o 
  -3  22   3      223.41      171.92     46.15 o 
  -2  22   3      113.54      101.84     26.09 o 
  -1  22   3      140.94      172.13     31.46 o 
   0  22   3       85.07      103.15     32.75 o 
   1  22   3      348.62      392.55     65.23 o 
   2  22   3      435.13      360.29     88.96 o 
   3  22   3      293.34      325.97     63.11 o 
   4  22   3      335.81      250.42    114.56 o 
   5  22   3      126.67      140.64     46.03 o 
   6  22   3      115.42       76.79     91.82 o 
   7  22   3        8.50        7.75     51.96 o 
   8  22   3       25.67       68.82     53.66 o 
  -8  23   3       17.95       55.40     46.31 o 
  -7  23   3        1.03       59.94     42.89 o 
  -6  23   3       53.34       70.64     44.51 o 
  -5  23   3       69.34       94.82     58.03 o 
  -4  23   3       30.61       92.23     44.18 o 
  -3  23   3       68.23       31.84     35.08 o 
  -2  23   3       85.58       45.28     22.81 o 
  -1  23   3       68.35       60.39     26.33 o 
   0  23   3       27.28      133.40     53.38 o 
   1  23   3        1.84       -4.27     35.95 o 
   2  23   3       30.14      -12.16     25.72 o 
   3  23   3       17.77       32.73     44.77 o 
   4  23   3        0.93        5.70     52.92 o 
   5  23   3        0.94      -21.18     47.19 o 
   6  23   3        4.97       -7.63     51.54 o 
   7  23   3        2.63      -56.83     98.53 o 
  -7  24   3       36.15       43.10     47.51 o 
  -6  24   3       27.32       73.92     47.43 o 
  -5  24   3       17.28        6.65     39.38 o 
  -4  24   3      115.57      160.36     60.15 o 
  -3  24   3       71.65       15.44     25.38 o 
  -2  24   3      150.99      144.35     36.90 o 
  -1  24   3       18.47       36.59     37.27 o 
   0  24   3       37.46      101.35     46.81 o 
   1  24   3       22.08       11.94     40.63 o 
   2  24   3       64.96       70.90     39.44 o 
   3  24   3        5.80      -14.17     44.16 o 
   4  24   3        1.26        9.98     39.27 o 
   5  24   3        0.61        1.35     63.51 o 
   6  24   3       25.85       85.92    129.89 o 
  -5  25   3       13.14      117.67     58.05 o 
  -4  25   3       25.63       71.73     45.41 o 
  -3  25   3      133.33       63.09     51.33 o 
  -2  25   3       46.35       17.55     28.46 o 
  -1  25   3      101.85       94.31     36.83 o 
   0  25   3       77.93       31.34     48.95 o 
   1  25   3       65.28       99.35     74.86 o 
   2  25   3       13.68       27.83     37.66 o 
   3  25   3       12.69       50.62     39.99 o 
   4  25   3       13.20       31.71     32.58 o 
  -4  26   3       33.51       70.29     90.51 o 
  -3  26   3       32.41       41.42     44.23 o 
  -2  26   3      113.64      115.36     88.30 o 
  -1  26   3        0.51       41.76    137.88 o 
   0  26   3       22.17      121.75     54.94 o 
   1  26   3       68.39       66.27     50.23 o 
   2  26   3      133.39      117.18     52.71 o 
 -15   0   4       48.96       99.81     70.38 o 
 -14   0   4        0.69       61.42     84.46 o 
 -13   0   4      178.60      207.31     99.17 o 
 -12   0   4     1111.01     1077.33     92.86 o 
 -11   0   4     1982.33     1760.63    111.22 o 
 -10   0   4     5866.27     5405.40    183.13 o 
  -9   0   4     8143.71     7717.89    231.96 o 
  -8   0   4     2173.57     2141.45     66.92 o 
  -7   0   4     2326.47     2350.88     59.25 o 
  -6   0   4     1512.03     1625.76     69.53 o 
  -5   0   4    12303.51    12658.00    189.64 o 
  -4   0   4     5208.70     5428.54    121.29 o 
  -3   0   4     8394.14     8781.94    194.83 o 
  -2   0   4    26303.39    27534.21    400.33 o 
  -1   0   4    14278.46    14683.90    235.85 o 
   0   0   4     4462.37     4560.73    199.63 o 
   1   0   4     2447.77     2342.43    144.60 o 
   2   0   4      802.66      944.49     64.83 o 
   3   0   4     2990.08     3433.76    125.23 o 
   4   0   4      286.60      288.59     38.63 o 
   5   0   4     2030.62     1954.20    289.20 o 
   6   0   4     5123.07     4829.46    275.77 o 
   7   0   4      243.84      335.91     84.46 o 
   8   0   4      128.08      149.08     61.42 o 
   9   0   4        4.59      -76.78     76.78 o 
  10   0   4       24.29      -90.86     90.86 o 
  11   0   4       70.14      -83.18     83.18 o 
  12   0   4        8.14      -54.39     65.26 o 
  13   0   4       24.15      -52.67     68.46 o 
  14   0   4        1.52      -94.70    120.93 o 
 -15   1   4       67.75       62.74     57.45 o 
 -14   1   4      575.23      727.39    116.76 o 
 -13   1   4      332.43      252.96     89.90 o 
 -12   1   4       62.91       40.15     25.24 o 
 -11   1   4      153.79      138.05     21.97 o 
 -10   1   4      603.62      573.88     39.27 o 
  -9   1   4      165.15      149.68     18.11 o 
  -8   1   4     3074.32     2736.91     92.58 o 
  -7   1   4     2962.82     2900.13     55.36 o 
  -6   1   4     4260.60     4243.18     83.29 o 
  -5   1   4     8300.40     8100.37    128.54 o 
  -4   1   4     3933.47     4095.52     88.18 o 
  -3   1   4     9541.36     9792.36    134.78 o 
  -2   1   4    10458.74    11641.65    137.43 o 
  -1   1   4      541.05      676.79     37.96 o 
   0   1   4       95.64       77.46     15.99 o 
   1   1   4      273.22      203.66     30.48 o 
   2   1   4      847.39      757.78     40.85 o 
   3   1   4      139.52       98.52     16.46 o 
   4   1   4     2490.05     2463.96     94.22 o 
   5   1   4     2444.64     2369.74     93.28 o 
   6   1   4      658.82      719.89     50.11 o 
   7   1   4      504.85      480.42     67.09 o 
   8   1   4       82.47       93.10     26.97 o 
   9   1   4       25.30      -27.85     51.80 o 
  10   1   4      120.02      -50.26     50.26 o 
  11   1   4        2.14      -50.25     50.25 o 
  12   1   4       16.16      -37.91     37.91 o 
  13   1   4        0.35     -100.85    100.85 o 
  14   1   4        4.30      -90.53     90.53 o 
 -15   2   4       78.01       87.52     68.40 o 
 -14   2   4        1.12       44.12     45.93 o 
 -13   2   4      126.66      138.05     40.54 o 
 -12   2   4      319.50      360.60     56.17 o 
 -11   2   4      974.67      831.61     66.20 o 
 -10   2   4      238.19      193.09     30.98 o 
  -9   2   4       18.40        7.53     11.00 o 
  -8   2   4      108.79       93.02     13.34 o 
  -7   2   4       15.40       30.38     10.90 o 
  -6   2   4       19.79       20.25      5.13 o 
  -5   2   4     7389.16     8239.70    125.95 o 
  -4   2   4     6860.01     6973.08    114.29 o 
  -3   2   4     3057.14     2958.68     71.33 o 
  -2   2   4     2964.10     3134.59     72.05 o 
  -1   2   4      135.90      190.96     21.90 o 
   0   2   4      372.93      363.92     34.10 o 
   1   2   4     6334.29     6842.56    146.43 o 
   2   2   4     3489.22     3525.31    143.31 o 
   3   2   4     3080.57     2790.80    109.66 o 
   4   2   4     6960.00     7096.46    160.08 o 
   5   2   4     2170.24     2115.56     90.79 o 
   6   2   4       10.88       10.74     14.78 o 
   7   2   4       17.27       29.70     18.16 o 
   8   2   4      216.81      184.49     33.43 o 
   9   2   4     2182.46     2102.24    114.86 o 
  10   2   4      600.21      540.70     77.04 o 
  11   2   4      331.53      300.39     60.95 o 
  12   2   4      521.01      376.13     60.16 o 
  13   2   4       82.69       51.37     50.23 o 
  14   2   4       15.83     -124.77    124.77 o 
 -15   3   4       90.04       86.85     50.30 o 
 -14   3   4      149.62      152.03     64.13 o 
 -13   3   4      130.66       65.79     40.49 o 
 -12   3   4      394.78      266.42     54.65 o 
 -11   3   4       30.67       20.41     35.61 o 
 -10   3   4       17.54       -4.01     17.51 o 
  -9   3   4      583.96      553.51     34.05 o 
  -8   3   4      789.01      753.48     37.62 o 
  -7   3   4     1536.77     1472.59     47.69 o 
  -6   3   4     2603.69     2604.50     64.44 o 
  -5   3   4     2877.75     3014.13     76.88 o 
  -4   3   4     2789.69     2980.75     74.51 o 
  -3   3   4      242.59      277.30     25.46 o 
  -2   3   4     1974.46     1987.05     57.62 o 
  -1   3   4     2926.81     2979.66     80.46 o 
   0   3   4      188.91      179.40     24.68 o 
   1   3   4       67.55       91.39     17.34 o 
   2   3   4     7293.54     7740.54    160.90 o 
   3   3   4     1559.07     1755.18     98.51 o 
   4   3   4        8.95       11.86     12.51 o 
   5   3   4      166.52      167.90     26.46 o 
   6   3   4      146.29       91.93     27.19 o 
   7   3   4       74.21       76.92     16.44 o 
   8   3   4      418.52      363.86     41.83 o 
   9   3   4      204.49       80.05     74.86 o 
  10   3   4        6.07      -36.08     36.08 o 
  11   3   4        2.11      -38.99     38.99 o 
  12   3   4        0.62      -17.69     41.00 o 
  13   3   4      163.47      124.32     75.06 o 
  14   3   4       31.71      -36.92     93.25 o 
 -15   4   4      112.51      170.26     86.06 o 
 -14   4   4       17.69       -7.07     34.70 o 
 -13   4   4        0.13      -20.55     32.73 o 
 -12   4   4       82.61       28.92     29.99 o 
 -11   4   4        5.29       -9.98     26.62 o 
 -10   4   4        3.71       -3.64     48.67 o 
  -9   4   4       62.93       48.71     14.91 o 
  -8   4   4      483.73      455.40     30.27 o 
  -7   4   4      391.93      378.33     26.73 o 
  -6   4   4     4139.78     3991.88     86.16 o 
  -5   4   4     2010.18     1895.97     40.39 o 
  -4   4   4      414.14      382.01     27.51 o 
  -3   4   4      989.92      960.84     45.91 o 
  -2   4   4       17.78       17.29      8.04 o 
  -1   4   4      308.47      300.58     27.82 o 
   0   4   4     1887.38     1976.91     77.79 o 
   1   4   4    13682.32    14763.77    219.91 o 
   2   4   4     2992.85     2760.43    100.82 o 
   3   4   4     5650.04     5849.38    170.11 o 
   4   4   4     4166.89     4198.23    177.23 o 
   5   4   4     1531.18     1536.51     73.83 o 
   6   4   4      240.29      221.53     31.44 o 
   7   4   4       11.79       27.84     19.02 o 
   8   4   4     1087.97     1109.84    103.59 o 
   9   4   4     1548.55     1551.12    134.24 o 
  10   4   4      892.17      887.20     72.27 o 
  11   4   4      584.42      627.02     79.33 o 
  12   4   4      220.60      135.61     47.06 o 
  13   4   4       20.53       45.40     39.05 o 
  14   4   4      114.88      108.21     76.33 o 
 -15   5   4       11.89       -4.50     51.18 o 
 -14   5   4       14.89       35.14     40.25 o 
 -13   5   4       72.26       63.31     35.95 o 
 -12   5   4        1.23      -30.71     30.71 o 
 -11   5   4      162.18      155.50     40.46 o 
 -10   5   4      225.85      202.28     39.32 o 
  -9   5   4        9.43       28.95     13.26 o 
  -8   5   4      256.02      279.09     23.82 o 
  -7   5   4      380.15      392.46     26.76 o 
  -6   5   4      688.26      718.32     37.48 o 
  -5   5   4       15.21       36.37      5.92 o 
  -4   5   4     4700.10     4638.54    103.87 o 
  -3   5   4    14716.60    14676.37    162.73 o 
  -2   5   4     5952.70     5795.23     91.31 o 
  -1   5   4    20392.69    21875.36    225.23 o 
   0   5   4    10821.36    12038.86    198.00 o 
   1   5   4     1096.28      983.95     59.12 o 
   2   5   4      405.25      509.68     43.48 o 
   3   5   4     2084.60     2022.63     89.54 o 
   4   5   4     1935.20     1810.28     86.56 o 
   5   5   4     4338.44     4454.63    214.34 o 
   6   5   4     6645.91     6115.46    120.11 o 
   7   5   4     5039.64     4648.52    178.92 o 
   8   5   4     1776.50     1605.83    124.93 o 
   9   5   4      843.26      749.41     77.92 o 
  10   5   4       74.52       36.83     23.24 o 
  11   5   4        0.73       -7.86     28.73 o 
  12   5   4       61.29      109.37     46.75 o 
  13   5   4       78.73       98.53     66.81 o 
 -15   6   4       19.13      -41.62     54.47 o 
 -14   6   4       27.97       15.89     41.17 o 
 -13   6   4        1.80      -17.08     35.01 o 
 -12   6   4      385.08      391.37     69.02 o 
 -11   6   4      950.65     1041.07     95.33 o 
 -10   6   4     1368.48     1374.54     76.83 o 
  -9   6   4     2523.56     2551.99     98.56 o 
  -8   6   4     1351.59     1411.67     51.73 o 
  -7   6   4     1676.10     1725.91     53.87 o 
  -6   6   4      533.46      432.01     68.71 o 
  -5   6   4        9.43       14.06      5.79 o 
  -4   6   4     3585.21     3620.76     70.55 o 
  -3   6   4      659.49      620.78     28.79 o 
  -2   6   4     2222.45     2133.36     55.48 o 
  -1   6   4    16207.27    16934.79    201.35 o 
   0   6   4     2675.26     2733.97    117.77 o 
   1   6   4      281.42      160.10     44.31 o 
   2   6   4     1437.29     1297.64     69.71 o 
   3   6   4       86.60      142.29     25.69 o 
   4   6   4      679.17      705.70     55.76 o 
   5   6   4      105.34      102.03     28.21 o 
   6   6   4       60.28       23.48     69.10 o 
   7   6   4      335.93      391.56     50.54 o 
   8   6   4       85.03       60.85     35.88 o 
   9   6   4       45.32       13.21     40.51 o 
  10   6   4      200.70      124.51     30.20 o 
  11   6   4       66.63        6.77     31.45 o 
  12   6   4        3.97      -45.94     45.94 o 
  13   6   4       18.61       13.49     42.97 o 
 -15   7   4      194.39      298.56     72.70 o 
 -14   7   4      463.51      569.98     88.30 o 
 -13   7   4      561.69      548.76     76.50 o 
 -12   7   4     1604.25     1566.95    127.59 o 
 -11   7   4      138.81      104.67     44.70 o 
 -10   7   4      467.68      490.56     45.55 o 
  -9   7   4       47.84       27.20     25.18 o 
  -8   7   4     2762.74     2701.28     78.62 o 
  -7   7   4     4594.93     4717.26     86.60 o 
  -6   7   4     5862.43     5883.18     90.45 o 
  -5   7   4     1883.73     1778.25     45.70 o 
  -4   7   4     1315.57     1338.12     41.77 o 
  -3   7   4     1378.10     1431.68     45.20 o 
  -2   7   4       11.33        9.47      8.12 o 
  -1   7   4      463.89      455.47     32.00 o 
   0   7   4     4683.91     4519.83    117.75 o 
   1   7   4     2762.16     2498.74     80.29 o 
   2   7   4     1338.20     1275.14     64.79 o 
   3   7   4     4722.48     4620.96     99.70 o 
   4   7   4        5.29       10.83      7.58 o 
   5   7   4      251.47      231.98     30.13 o 
   6   7   4      205.39      175.80     45.13 o 
   7   7   4     2001.14     1885.22    168.39 o 
   8   7   4      125.40      104.86     36.63 o 
   9   7   4       86.45       97.78     42.27 o 
  10   7   4        1.83      -20.19     51.51 o 
  11   7   4       24.31       -2.22     38.51 o 
  12   7   4       12.80       16.51     60.20 o 
  13   7   4      110.47      124.21     50.21 o 
 -14   8   4       17.95       46.35     38.89 o 
 -13   8   4       45.75        2.56     37.30 o 
 -12   8   4      321.36      265.95     58.55 o 
 -11   8   4        2.03       -4.63     27.99 o 
 -10   8   4       58.15       27.58     29.31 o 
  -9   8   4      605.78      529.24     48.52 o 
  -8   8   4        2.28       12.95     17.52 o 
  -7   8   4       75.03       58.11     10.56 o 
  -6   8   4       34.17       36.26      9.40 o 
  -5   8   4      707.17      702.56     32.66 o 
  -4   8   4        6.65       -2.86      7.11 o 
  -3   8   4      238.83      254.54     22.32 o 
  -2   8   4       31.53       36.60      9.90 o 
  -1   8   4      285.62      356.53     25.58 o 
   0   8   4      738.66      778.66     44.30 o 
   1   8   4        0.54      -15.59     16.28 o 
   2   8   4       15.10       25.93     16.33 o 
   3   8   4       23.51       41.71     13.17 o 
   4   8   4      314.83      347.07     36.42 o 
   5   8   4      535.67      549.26     45.46 o 
   6   8   4     1140.22     1137.71     80.91 o 
   7   8   4       30.29       70.51     27.60 o 
   8   8   4      235.28      187.00     60.59 o 
   9   8   4       77.41        8.66     40.71 o 
  10   8   4       25.08        8.90     43.00 o 
  11   8   4       10.46       30.43     30.73 o 
  12   8   4        8.15        5.24     34.96 o 
  13   8   4        9.38       83.85     45.39 o 
 -14   9   4      355.07      361.54     69.90 o 
 -13   9   4      477.29      291.79     71.47 o 
 -12   9   4      636.86      548.24     78.02 o 
 -11   9   4      140.52      117.97     30.48 o 
 -10   9   4      381.63      341.89     40.20 o 
  -9   9   4      698.81      558.28     52.27 o 
  -8   9   4     3054.84     2915.41    137.86 o 
  -7   9   4     5327.03     5315.93    146.38 o 
  -6   9   4     4255.79     4197.49     74.57 o 
  -5   9   4     5565.47     5786.11    105.08 o 
  -4   9   4     5414.57     5433.79    132.34 o 
  -3   9   4      243.05      189.43     26.19 o 
  -2   9   4     1543.24     1559.05     53.28 o 
  -1   9   4      992.94      986.17     44.19 o 
   0   9   4     1137.59      972.98     57.91 o 
   1   9   4     4444.33     4429.12    123.60 o 
   2   9   4     4228.79     4196.25    135.35 o 
   3   9   4     1943.87     1911.68     85.89 o 
   4   9   4      308.35      286.20     43.59 o 
   5   9   4      231.21      265.65     36.72 o 
   6   9   4      860.91      859.30     61.29 o 
   7   9   4       37.53       -2.70     30.65 o 
   8   9   4       69.75       88.32     35.08 o 
   9   9   4      235.28      253.88     68.69 o 
  10   9   4       45.31       34.38     45.20 o 
  11   9   4        2.94      -16.08     29.66 o 
  12   9   4       76.86       62.51     51.44 o 
  13   9   4       23.41       44.86     42.10 o 
 -14  10   4       40.71       47.48     80.62 o 
 -13  10   4       11.91       55.62     86.06 o 
 -12  10   4      155.25      124.23     44.07 o 
 -11  10   4     1695.31     1706.28    108.35 o 
 -10  10   4     2033.49     2021.57    100.10 o 
  -9  10   4      358.32      282.99     41.88 o 
  -8  10   4     1137.66     1220.71     69.64 o 
  -7  10   4     1444.67     1483.22     73.73 o 
  -6  10   4       22.21       18.56     12.66 o 
  -5  10   4       35.62       36.58     11.94 o 
  -4  10   4      470.67      365.45     31.56 o 
  -3  10   4     1643.16     1685.79     56.08 o 
  -2  10   4     3011.64     2942.00     81.61 o 
  -1  10   4     2404.71     2600.06     80.54 o 
   0  10   4     6128.59     6362.43    163.26 o 
   1  10   4     1150.12     1109.08     63.86 o 
   2  10   4      902.66      851.92     56.56 o 
   3  10   4      178.35      191.37     31.56 o 
   4  10   4        5.49       10.69     26.13 o 
   5  10   4      765.56      773.56     56.53 o 
   6  10   4       81.49       37.76     19.95 o 
   7  10   4       78.82       20.47     32.42 o 
   8  10   4      216.17      235.55     73.90 o 
   9  10   4      353.24      352.58     61.18 o 
  10  10   4      111.75       87.15     42.38 o 
  11  10   4       11.76        6.88     34.13 o 
  12  10   4        1.17      -14.23     36.80 o 
  13  10   4        0.05       21.50     48.71 o 
 -14  11   4        0.31      -42.66     58.86 o 
 -13  11   4        2.31       13.64     49.81 o 
 -12  11   4       18.34      -19.24     43.27 o 
 -11  11   4      245.14      315.84     58.27 o 
 -10  11   4        4.71       26.01     31.05 o 
  -9  11   4       17.37        6.89     21.76 o 
  -8  11   4       46.65       55.31     17.91 o 
  -7  11   4      103.98       99.22     22.38 o 
  -6  11   4      168.99      188.21     28.19 o 
  -5  11   4       32.21       15.56      7.80 o 
  -4  11   4      786.69      730.47     34.42 o 
  -3  11   4      557.14      527.89     33.64 o 
  -2  11   4     8935.22     8936.61    142.89 o 
  -1  11   4     6014.12     6041.52    153.95 o 
   0  11   4     3821.61     3931.16    130.76 o 
   1  11   4      821.83      781.15     55.12 o 
   2  11   4       97.67       49.57     27.07 o 
   3  11   4      477.93      451.08     43.68 o 
   4  11   4     3216.34     3311.31    118.31 o 
   5  11   4      118.74      144.11     27.81 o 
   6  11   4     3021.36     2978.73    115.25 o 
   7  11   4     3620.85     3729.18    174.70 o 
   8  11   4      705.23      874.02     93.88 o 
   9  11   4      280.81      238.92     67.50 o 
  10  11   4       34.93       32.87     42.03 o 
  11  11   4       25.36       73.11     35.62 o 
  12  11   4       27.75      120.46     41.13 o 
 -13  12   4       46.76        5.10    107.49 o 
 -12  12   4        2.34       33.09     48.82 o 
 -11  12   4       89.17       30.28     30.43 o 
 -10  12   4      196.22      117.54     39.25 o 
  -9  12   4       34.61       15.30     32.78 o 
  -8  12   4      432.33      389.20     50.71 o 
  -7  12   4      179.04      143.03     32.50 o 
  -6  12   4     1060.44     1088.76     63.83 o 
  -5  12   4     2056.11     2015.42     67.44 o 
  -4  12   4     1048.26     1033.98     39.21 o 
  -3  12   4      120.94       97.76     15.72 o 
  -2  12   4      464.94      449.51     32.95 o 
  -1  12   4       11.17        7.97     19.95 o 
   0  12   4     1972.69     2147.47    135.32 o 
   1  12   4     1314.21     1276.83     71.68 o 
   2  12   4     1644.41     1623.10     81.79 o 
   3  12   4      536.93      544.48     50.14 o 
   4  12   4     1366.12     1268.20     75.73 o 
   5  12   4     2679.76     2656.69    115.95 o 
   6  12   4       34.65        4.27     34.03 o 
   7  12   4       51.97       48.08     26.53 o 
   8  12   4        8.48       17.98     41.57 o 
   9  12   4      560.21      778.24    102.08 o 
  10  12   4      390.35      527.85     88.56 o 
  11  12   4      200.99      210.01     45.16 o 
  12  12   4      149.09      194.59     50.49 o 
 -13  13   4      220.26      165.00    137.56 o 
 -12  13   4      159.72      184.84     65.68 o 
 -11  13   4       11.24      -34.46     34.46 o 
 -10  13   4       93.74       51.56     34.13 o 
  -9  13   4       42.30        4.05     36.29 o 
  -8  13   4       54.36       45.53     30.38 o 
  -7  13   4      113.10      125.34     31.80 o 
  -6  13   4       26.61       31.44     20.77 o 
  -5  13   4      234.16      232.13     25.54 o 
  -4  13   4       32.70       40.34     14.45 o 
  -3  13   4      727.30      678.15     37.46 o 
  -2  13   4     1327.94     1296.40     62.48 o 
  -1  13   4       10.24       12.50     17.69 o 
   0  13   4      353.64      377.78     49.69 o 
   1  13   4      442.44      391.67     47.72 o 
   2  13   4      520.23      454.36     50.59 o 
   3  13   4       63.39       77.89     24.34 o 
   4  13   4        1.15       29.39     21.11 o 
   5  13   4       72.30       55.23     21.20 o 
   6  13   4     1063.36     1037.47     80.80 o 
   7  13   4      511.97      544.72     62.54 o 
   8  13   4      204.87      229.80     56.60 o 
   9  13   4       57.81       46.47     39.73 o 
  10  13   4       39.27      158.52     56.00 o 
  11  13   4        0.05       16.89     30.81 o 
  12  13   4       25.41       97.87     45.34 o 
 -13  14   4       21.73      -42.74     90.54 o 
 -12  14   4        0.86        6.76     42.71 o 
 -11  14   4       11.64      -39.39     56.77 o 
 -10  14   4       18.63       -6.15     45.33 o 
  -9  14   4       21.33       -8.81     29.61 o 
  -8  14   4       50.47       47.16     29.01 o 
  -7  14   4       49.59       29.38     22.77 o 
  -6  14   4       39.20       56.83     23.80 o 
  -5  14   4      233.53      249.73     27.56 o 
  -4  14   4     1219.99     1243.14     56.91 o 
  -3  14   4     4626.57     4633.96     92.90 o 
  -2  14   4      299.21      253.69     28.78 o 
  -1  14   4      572.82      540.71     53.67 o 
   0  14   4      387.75      429.23     48.77 o 
   1  14   4      694.40      631.01     54.21 o 
   2  14   4     1875.33     1822.35     92.27 o 
   3  14   4      584.38      548.65     44.28 o 
   4  14   4     3244.34     3087.29    107.76 o 
   5  14   4      531.24      498.16     55.34 o 
   6  14   4       17.28        8.46     20.11 o 
   7  14   4       43.79       54.37     24.07 o 
   8  14   4       20.17        5.46     26.80 o 
   9  14   4      156.87      246.51     67.10 o 
  10  14   4      406.59      656.25    101.90 o 
  11  14   4      148.78      286.94     60.52 o 
 -12  15   4       52.42       84.64     47.20 o 
 -11  15   4       64.69       18.50     50.83 o 
 -10  15   4       44.71       -0.18     31.20 o 
  -9  15   4      179.18       94.01     33.43 o 
  -8  15   4      379.12      288.41     48.22 o 
  -7  15   4      749.28      740.81     71.18 o 
  -6  15   4     1113.51     1182.17     82.86 o 
  -5  15   4      351.17      385.44     34.31 o 
  -4  15   4     2271.72     2321.46     79.58 o 
  -3  15   4     1763.01     1881.18     65.82 o 
  -2  15   4       35.73       41.76     17.29 o 
  -1  15   4      226.89      197.94     31.52 o 
   0  15   4       29.47       45.40     21.73 o 
   1  15   4      480.99      416.28     43.85 o 
   2  15   4      275.65      236.21     34.87 o 
   3  15   4      140.65       97.49     26.77 o 
   4  15   4       13.12       10.85     16.09 o 
   5  15   4       18.47      -10.73     26.51 o 
   6  15   4      172.36      237.33     47.97 o 
   7  15   4       49.97       23.23     24.04 o 
   8  15   4      194.62      197.89     44.37 o 
   9  15   4       73.29      116.93     56.42 o 
  10  15   4       44.82       60.58     70.02 o 
  11  15   4        4.21       77.24     39.79 o 
 -12  16   4      169.67      136.76     71.37 o 
 -11  16   4      557.78      464.44     82.55 o 
 -10  16   4     1124.89     1304.05    135.44 o 
  -9  16   4     1514.61     1638.25    111.63 o 
  -8  16   4      356.07      345.90     54.21 o 
  -7  16   4       86.07      103.04     28.53 o 
  -6  16   4       18.08        0.20     27.38 o 
  -5  16   4      559.90      555.17     54.15 o 
  -4  16   4      261.65      282.34     30.74 o 
  -3  16   4     1656.71     1764.53     88.36 o 
  -2  16   4     1840.76     1841.51     74.85 o 
  -1  16   4     1165.24     1232.05     84.22 o 
   0  16   4      857.53      899.55     85.79 o 
   1  16   4      302.90      292.29     40.08 o 
   2  16   4       42.61       53.42     18.30 o 
   3  16   4       22.99       12.10     16.92 o 
   4  16   4      408.86      396.02     59.57 o 
   5  16   4      252.14      209.18     56.31 o 
   6  16   4      402.49      333.35     58.93 o 
   7  16   4        1.50       -0.63     28.35 o 
   8  16   4        6.77      -29.91     29.91 o 
   9  16   4       16.92      120.33     70.19 o 
  10  16   4       22.38      161.43     78.52 o 
  11  16   4        0.73       94.54     49.34 o 
 -12  17   4       13.98      -42.52     48.04 o 
 -11  17   4       38.68       41.03     44.35 o 
 -10  17   4       16.52       26.61     35.37 o 
  -9  17   4        4.65        8.96     36.37 o 
  -8  17   4        3.45       19.36     34.08 o 
  -7  17   4      167.63      187.28     39.96 o 
  -6  17   4       19.01       61.18     27.58 o 
  -5  17   4      241.78      282.23     38.01 o 
  -4  17   4      151.16      187.29     25.69 o 
  -3  17   4      216.74      236.14     28.85 o 
  -2  17   4       58.88       76.58     20.63 o 
  -1  17   4       36.92       53.45     19.30 o 
   0  17   4       26.85       42.09     18.19 o 
   1  17   4        4.14        7.67     18.81 o 
   2  17   4      533.30      562.67     54.29 o 
   3  17   4        9.73       -8.20     18.92 o 
   4  17   4        8.75       14.71     28.54 o 
   5  17   4      376.14      315.52     82.81 o 
   6  17   4       27.02       51.49     37.84 o 
   7  17   4       19.25       -3.81     32.12 o 
   8  17   4        0.28       76.53     47.20 o 
   9  17   4       34.34      145.81     78.09 o 
  10  17   4       50.04       42.70     89.58 o 
 -11  18   4      124.34      142.92     53.72 o 
 -10  18   4      249.68      188.26     66.77 o 
  -9  18   4       97.14      109.10     45.70 o 
  -8  18   4       68.54       51.55     49.86 o 
  -7  18   4       47.25       20.95     31.03 o 
  -6  18   4      191.37      126.03     37.57 o 
  -5  18   4      267.13      227.95     43.60 o 
  -4  18   4      903.85      938.15     49.83 o 
  -3  18   4     1692.10     1668.07     67.96 o 
  -2  18   4       82.58       75.45     24.00 o 
  -1  18   4        6.41      -17.94     17.94 o 
   0  18   4       20.15       17.77     17.84 o 
   1  18   4      289.55      330.33     45.44 o 
   2  18   4      359.73      364.81     44.85 o 
   3  18   4      890.03      905.46    119.61 o 
   4  18   4     1007.23     1065.29     99.90 o 
   5  18   4      409.90      290.42     59.05 o 
   6  18   4       83.28       56.63     32.58 o 
   7  18   4       17.16        7.95     31.36 o 
   8  18   4       71.87      125.84     72.28 o 
   9  18   4       28.39      164.46     78.49 o 
  10  18   4       43.10      367.91    110.05 o 
 -10  19   4       50.82        8.91     37.41 o 
  -9  19   4       65.29       25.71     38.42 o 
  -8  19   4      401.40      279.08    104.45 o 
  -7  19   4      573.44      564.73     67.50 o 
  -6  19   4       30.03       23.26     35.19 o 
  -5  19   4      637.31      617.97     63.95 o 
  -4  19   4      401.85      406.65     35.04 o 
  -3  19   4       29.08       26.72     16.54 o 
  -2  19   4        4.33       22.60     31.46 o 
  -1  19   4        1.37       -3.73     23.19 o 
   0  19   4       46.88       56.26     24.75 o 
   1  19   4      122.70      125.38     31.03 o 
   2  19   4      204.87      187.83     36.69 o 
   3  19   4       39.67       42.48     40.51 o 
   4  19   4       30.74       71.91     36.83 o 
   5  19   4        0.24      -15.27     36.96 o 
   6  19   4        6.31       18.43     48.95 o 
   7  19   4        1.02       31.36     42.83 o 
   8  19   4        0.20       54.01    164.76 o 
   9  19   4       39.61      158.49     78.12 o 
 -10  20   4       12.27      -39.13     47.50 o 
  -9  20   4       15.13        2.09     35.82 o 
  -8  20   4        0.18       16.32     41.59 o 
  -7  20   4       51.84        4.03     51.98 o 
  -6  20   4       31.65       16.26     53.30 o 
  -5  20   4       40.45       46.68     28.45 o 
  -4  20   4       40.96       30.55     35.24 o 
  -3  20   4      663.94      647.42     50.30 o 
  -2  20   4      177.19      249.19     37.79 o 
  -1  20   4      126.12      136.21     31.44 o 
   0  20   4       44.81       65.58     27.05 o 
   1  20   4      475.90      552.46     51.13 o 
   2  20   4      248.60      270.90     63.31 o 
   3  20   4      589.05      562.05     94.77 o 
   4  20   4      166.15      185.22     54.97 o 
   5  20   4      159.43      194.41     50.95 o 
   6  20   4        2.06        9.18     36.97 o 
   7  20   4       60.92       84.73    285.05 o 
   8  20   4       25.32      137.42     66.84 o 
  -9  21   4       14.17      -49.98     49.98 o 
  -8  21   4       73.15      124.96     65.43 o 
  -7  21   4       25.14      -35.21     41.66 o 
  -6  21   4       25.24      -28.66     36.23 o 
  -5  21   4       55.87       60.78     44.14 o 
  -4  21   4       68.03       41.97     25.84 o 
  -3  21   4      352.57      357.73     40.44 o 
  -2  21   4      586.15      695.96     61.25 o 
  -1  21   4      397.47      473.31     54.96 o 
   0  21   4      141.70      177.32     36.18 o 
   1  21   4      141.56      116.63     76.42 o 
   2  21   4      134.28      106.81     61.84 o 
   3  21   4        8.11       60.43     32.66 o 
   4  21   4       56.27       62.94     37.35 o 
   5  21   4       54.41       91.76     40.20 o 
   6  21   4      199.00      249.55     68.01 o 
   7  21   4      645.63      536.55    123.81 o 
   8  21   4      160.89      225.40     75.33 o 
  -8  22   4      102.40      131.83     63.02 o 
  -7  22   4       18.71      174.21     68.67 o 
  -6  22   4       18.89       49.04     51.98 o 
  -5  22   4        7.99      -31.44     63.82 o 
  -4  22   4        1.75      -13.21     40.82 o 
  -3  22   4       76.79       95.19     27.04 o 
  -2  22   4       63.31       82.58     29.42 o 
  -1  22   4       18.96       15.45     24.13 o 
   0  22   4       60.84       76.00     27.39 o 
   1  22   4        1.43       73.26     45.81 o 
   2  22   4       72.72       86.61     79.72 o 
   3  22   4        0.05       -3.42     43.51 o 
   4  22   4        2.26       14.82     37.43 o 
   5  22   4       45.42       48.81     40.71 o 
   6  22   4       26.86       78.79     45.43 o 
   7  22   4        1.99       -6.39     56.80 o 
  -7  23   4       14.03       65.45     66.89 o 
  -6  23   4       95.00      254.08     82.07 o 
  -5  23   4      222.89      291.70     81.18 o 
  -4  23   4      101.02       92.93     37.22 o 
  -3  23   4       13.06      -19.46     41.90 o 
  -2  23   4       45.52       22.89     27.51 o 
  -1  23   4      179.87      192.41     46.78 o 
   0  23   4      251.94      276.08     68.09 o 
   1  23   4      174.98      261.12     69.47 o 
   2  23   4       82.98       67.25     44.35 o 
   3  23   4       27.63       38.02     40.78 o 
   4  23   4       12.12        0.50     48.95 o 
   5  23   4       10.90       11.32     36.34 o 
   6  23   4       22.56      -48.91     57.90 o 
  -6  24   4       15.46       96.57     95.17 o 
  -5  24   4        4.67      -45.33     45.33 o 
  -4  24   4       15.28       42.82     39.67 o 
  -3  24   4       56.22      -71.55    103.01 o 
  -2  24   4       35.57       37.26     31.94 o 
  -1  24   4        0.34       25.58     39.81 o 
   0  24   4        1.27       43.66     41.85 o 
   1  24   4        4.53        3.09     42.50 o 
   2  24   4        0.00       -5.69     36.71 o 
   3  24   4       22.11       29.68     49.22 o 
   4  24   4        3.07       30.81     45.42 o 
   5  24   4       10.17       52.61     69.10 o 
  -5  25   4       95.64      110.29    138.52 o 
  -4  25   4       45.33       77.76     61.10 o 
  -3  25   4        0.66       54.82     85.74 o 
  -2  25   4        3.69       11.83     28.85 o 
  -1  25   4       13.84      -11.76     37.05 o 
   0  25   4      101.76      109.09     53.09 o 
   1  25   4       41.08       32.57     50.23 o 
   2  25   4       19.16       18.90     35.05 o 
   3  25   4       63.63      -13.84     35.20 o 
  -2  26   4       16.53       68.46     76.14 o 
  -1  26   4        9.01       48.35     76.46 o 
   0  26   4       17.39       24.79     47.46 o 
 -15   1   5      324.01      463.17     97.68 o 
 -14   1   5      249.11      208.47     64.41 o 
 -13   1   5      263.03      174.32     68.14 o 
 -12   1   5      157.40      174.30     42.97 o 
 -11   1   5       94.82       51.95     30.69 o 
 -10   1   5       60.59       69.02     19.51 o 
  -9   1   5      987.26     1115.59     56.43 o 
  -8   1   5     2891.29     2865.12     73.96 o 
  -7   1   5     6351.50     6299.02    125.73 o 
  -6   1   5    10175.12     9985.55    210.41 o 
  -5   1   5     8445.06     8690.64    140.23 o 
  -4   1   5     1671.39     1607.17     58.76 o 
  -3   1   5     1180.16     1226.64     50.62 o 
  -2   1   5     1224.10     1300.35     51.52 o 
  -1   1   5     9854.28    10470.16    194.14 o 
   0   1   5     1111.95      867.92     69.15 o 
   1   1   5    13599.48    13448.50    274.80 o 
   2   1   5    16007.42    16309.25    253.90 o 
   3   1   5     1469.90     1338.34     62.82 o 
   4   1   5     2986.66     2924.79    132.74 o 
   5   1   5      122.03      102.28     20.83 o 
   6   1   5      215.61      215.62     31.39 o 
   7   1   5     1010.80     1066.43     66.30 o 
   8   1   5      300.95      338.58     46.69 o 
   9   1   5      877.76      922.57    107.42 o 
  10   1   5      675.94      530.82     80.95 o 
  11   1   5       71.22      -34.04     59.34 o 
  12   1   5        1.56      -56.81     56.81 o 
  13   1   5       40.02      -66.86     66.86 o 
 -15   2   5       73.19      103.23     53.96 o 
 -14   2   5      170.40      175.84     56.57 o 
 -13   2   5      544.50      626.96     82.71 o 
 -12   2   5     1003.49      988.61     88.55 o 
 -11   2   5      603.71      597.87     53.42 o 
 -10   2   5     1310.50     1323.61     68.60 o 
  -9   2   5     3718.43     3706.26    102.57 o 
  -8   2   5      796.68      797.72     40.07 o 
  -7   2   5      147.18      177.17     21.47 o 
  -6   2   5      613.01      633.97     31.26 o 
  -5   2   5     3453.39     3565.63     91.45 o 
  -4   2   5     3985.49     3854.70     91.78 o 
  -3   2   5     6918.77     6744.93    118.36 o 
  -2   2   5     6617.08     6386.23    116.84 o 
  -1   2   5     4782.84     4707.73    133.96 o 
   0   2   5     4935.08     5291.27    140.56 o 
   1   2   5     2267.45     2270.25    112.16 o 
   2   2   5      566.85      661.84     64.37 o 
   3   2   5     1014.83      927.13     51.95 o 
   4   2   5      231.75      219.16     27.06 o 
   5   2   5     1047.89     1036.67     55.75 o 
   6   2   5     1696.29     1719.09    114.82 o 
   7   2   5     1042.57     1127.67     70.09 o 
   8   2   5      346.31      445.14     52.14 o 
   9   2   5       16.13      -29.19     71.98 o 
  10   2   5       39.94     -101.59    126.69 o 
  11   2   5       16.36      -70.87     70.87 o 
  12   2   5       19.45      -49.32     49.32 o 
  13   2   5       75.30       25.60     88.62 o 
 -15   3   5       10.49      -63.04     63.04 o 
 -14   3   5       89.92       11.21     69.10 o 
 -13   3   5      150.06       47.78     29.56 o 
 -12   3   5      571.36      473.28     59.07 o 
 -11   3   5      369.96      352.16     46.61 o 
 -10   3   5      498.76      451.10     35.50 o 
  -9   3   5      616.62      621.99     36.31 o 
  -8   3   5      463.94      446.34     30.92 o 
  -7   3   5      202.27      158.88     20.23 o 
  -6   3   5      594.33      521.55     27.65 o 
  -5   3   5      299.72      329.54     28.78 o 
  -4   3   5      733.05      771.98     42.85 o 
  -3   3   5      357.02      335.45     27.44 o 
  -2   3   5       36.29       29.72     11.44 o 
  -1   3   5        3.93        3.93     12.28 o 
   0   3   5        5.38       10.58     13.69 o 
   1   3   5      150.35      127.09     19.80 o 
   2   3   5      154.01      115.19     27.80 o 
   3   3   5      159.94      146.25     27.07 o 
   4   3   5     1144.69     1209.84     61.80 o 
   5   3   5     2387.94     2441.26    104.42 o 
   6   3   5     2609.61     2634.32    139.27 o 
   7   3   5     1213.60     1191.43     72.54 o 
   8   3   5      861.91      867.04     73.51 o 
   9   3   5      188.05       94.17     51.51 o 
  10   3   5       48.79      -40.89     48.95 o 
  11   3   5        3.65      -62.38     62.38 o 
  12   3   5      158.31       39.67     41.46 o 
  13   3   5      156.93      118.79     58.22 o 
 -15   4   5       12.92      -64.72     64.72 o 
 -14   4   5      189.98       60.41     74.54 o 
 -13   4   5      274.00      193.24     43.04 o 
 -12   4   5       53.28       19.40     31.25 o 
 -11   4   5       15.06        8.81     26.10 o 
 -10   4   5        6.93       11.93     24.10 o 
  -9   4   5       44.09       53.84     13.41 o 
  -8   4   5       33.32        7.33     11.31 o 
  -7   4   5      627.51      584.46     37.74 o 
  -6   4   5      382.88      327.93     22.38 o 
  -5   4   5       17.87       14.34     11.37 o 
  -4   4   5      200.46      151.90     19.62 o 
  -3   4   5     1157.36     1424.15     55.79 o 
  -2   4   5       99.05      121.18     17.41 o 
  -1   4   5     1936.23     2098.61     89.04 o 
   0   4   5       80.63       77.77     17.08 o 
   1   4   5      376.55      327.75     37.18 o 
   2   4   5      515.23      549.96     48.67 o 
   3   4   5      526.64      562.79     50.74 o 
   4   4   5     1119.94     1214.44     95.11 o 
   5   4   5      161.85      157.10     62.06 o 
   6   4   5      332.32      283.44     50.82 o 
   7   4   5       64.26       46.57     18.43 o 
   8   4   5        4.47       27.80     60.46 o 
   9   4   5      225.96      160.24     68.14 o 
  10   4   5      134.39       80.50     28.41 o 
  11   4   5      290.06      176.20     42.29 o 
  12   4   5       85.91       26.02     39.61 o 
  13   4   5       42.37       -7.22     46.31 o 
 -15   5   5       85.45       94.89     51.19 o 
 -14   5   5       65.67       58.99     37.50 o 
 -13   5   5      133.54      132.06     39.53 o 
 -12   5   5      173.87       95.73     56.31 o 
 -11   5   5      198.72       86.96     35.38 o 
 -10   5   5        0.51        1.03     20.16 o 
  -9   5   5      125.76      133.57     17.27 o 
  -8   5   5      977.06      995.64     44.16 o 
  -7   5   5     3452.63     3559.73     91.22 o 
  -6   5   5     1347.82     1343.18     58.35 o 
  -5   5   5     1255.79     1170.30     44.97 o 
  -4   5   5     2406.14     2393.77     74.67 o 
  -3   5   5        2.11        3.39     10.27 o 
  -2   5   5        0.58        0.35      9.84 o 
  -1   5   5     1369.90     1408.74     81.09 o 
   0   5   5     2384.24     2327.38     97.05 o 
   1   5   5     4111.06     4295.82    133.83 o 
   2   5   5     3125.72     3131.78    141.56 o 
   3   5   5     1203.02     1195.85     68.36 o 
   4   5   5       51.54      108.84     83.18 o 
   5   5   5        0.16        0.65     43.51 o 
   6   5   5      504.23      477.18     65.61 o 
   7   5   5       42.34       34.52     23.55 o 
   8   5   5      254.12      211.51     87.02 o 
   9   5   5      268.72      200.60     49.90 o 
  10   5   5      285.20      200.26     61.68 o 
  11   5   5        0.43      -54.80     54.80 o 
  12   5   5        0.02      -50.12     50.12 o 
  13   5   5        0.61      -64.82     94.21 o 
 -14   6   5      172.01       44.45     40.80 o 
 -13   6   5       41.90       49.10     34.64 o 
 -12   6   5       88.88       60.12     29.34 o 
 -11   6   5      127.34       63.78     29.22 o 
 -10   6   5      132.66      116.47     29.37 o 
  -9   6   5      296.64      286.38     30.78 o 
  -8   6   5     1299.49     1228.95     47.93 o 
  -7   6   5      500.35      547.89     35.43 o 
  -6   6   5       83.08       81.70     10.22 o 
  -5   6   5      787.29      844.88     37.93 o 
  -4   6   5      321.02      400.72     30.92 o 
  -3   6   5       10.67        9.16      8.37 o 
  -2   6   5     1510.61     1587.42     60.80 o 
  -1   6   5     2833.67     3024.29    109.78 o 
   0   6   5       51.00       75.66     22.43 o 
   1   6   5     1592.45     1723.97    104.98 o 
   2   6   5     1968.05     2091.13     99.61 o 
   3   6   5     2672.86     2851.30    105.00 o 
   4   6   5     3750.01     4060.49    142.45 o 
   5   6   5     1740.29     1747.22    117.52 o 
   6   6   5      198.58      227.72     45.93 o 
   7   6   5      531.12      386.62     64.69 o 
   8   6   5      179.06      130.96     32.14 o 
   9   6   5      388.71      306.23     50.69 o 
  10   6   5      210.01      223.03     40.47 o 
  11   6   5      492.92      476.71     92.81 o 
  12   6   5      171.42      141.59     55.78 o 
  13   6   5      102.25       86.30     88.24 o 
 -14   7   5       41.01       19.86     47.66 o 
 -13   7   5       28.93       49.02     30.42 o 
 -12   7   5        0.98       -0.89     34.17 o 
 -11   7   5       24.04       27.69     32.33 o 
 -10   7   5      384.06      344.34     37.82 o 
  -9   7   5      645.38      610.36     46.46 o 
  -8   7   5      588.27      648.30     39.46 o 
  -7   7   5     1680.37     1722.39     53.95 o 
  -6   7   5     2260.58     2020.21     82.09 o 
  -5   7   5     1072.35     1001.63     41.56 o 
  -4   7   5     1518.81     1535.50     67.45 o 
  -3   7   5      114.34       95.09     12.95 o 
  -2   7   5      353.98      347.78     26.98 o 
  -1   7   5      104.65      111.29     21.64 o 
   0   7   5     2488.94     2797.69    134.02 o 
   1   7   5     2365.40     2316.02    123.11 o 
   2   7   5     2076.65     2158.17     93.07 o 
   3   7   5     2707.55     2908.01    118.29 o 
   4   7   5     3298.65     3242.37    146.81 o 
   5   7   5       23.12       33.98     25.12 o 
   6   7   5     1135.78     1073.64     97.41 o 
   7   7   5      434.23      377.78     55.44 o 
   8   7   5        7.25        1.17     46.18 o 
   9   7   5       55.77       48.26     32.36 o 
  10   7   5       52.42       34.11    103.01 o 
  11   7   5       44.38        7.50     81.58 o 
  12   7   5       39.87       51.75     49.09 o 
 -14   8   5       63.89       55.03     40.27 o 
 -13   8   5      175.06      212.18     56.76 o 
 -12   8   5      861.38      992.57    103.26 o 
 -11   8   5     2960.53     2947.43    145.09 o 
 -10   8   5     4182.56     4216.43    213.39 o 
  -9   8   5     1483.94     1502.42     76.84 o 
  -8   8   5     3276.88     3313.12    104.02 o 
  -7   8   5      407.63      375.55     26.87 o 
  -6   8   5     1876.30     1805.13     66.18 o 
  -5   8   5     3211.59     3147.27     80.13 o 
  -4   8   5     8410.89     8423.18    132.37 o 
  -3   8   5    14713.54    14726.02    164.06 o 
  -2   8   5    10737.53    10510.75    147.54 o 
  -1   8   5     7695.38     7792.20    186.60 o 
   0   8   5     5470.17     5547.54    185.35 o 
   1   8   5     2913.02     3136.52     99.77 o 
   2   8   5      103.39      111.44     40.70 o 
   3   8   5      837.23      814.84     59.86 o 
   4   8   5     7704.19     7733.07    205.89 o 
   5   8   5     2760.84     2921.32    117.65 o 
   6   8   5      650.95      711.24     73.04 o 
   7   8   5     2092.28     1972.80    136.40 o 
   8   8   5      147.24       98.38     40.71 o 
   9   8   5       47.33       29.66     62.79 o 
  10   8   5        0.97      -56.73     66.22 o 
  11   8   5      204.66      202.85     53.56 o 
  12   8   5      188.69      190.18     84.12 o 
 -14   9   5       80.58       86.91     76.64 o 
 -13   9   5       41.64        5.90     37.31 o 
 -12   9   5      296.74      266.17     60.78 o 
 -11   9   5      179.85      105.39     36.67 o 
 -10   9   5      409.79      439.17     46.08 o 
  -9   9   5      436.29      408.00     43.54 o 
  -8   9   5      850.63      881.97     56.35 o 
  -7   9   5     1158.49     1171.75     61.10 o 
  -6   9   5     2662.45     2609.21     74.45 o 
  -5   9   5     1307.81     1389.30     50.75 o 
  -4   9   5      957.72      934.07     41.28 o 
  -3   9   5      151.19      175.35     21.99 o 
  -2   9   5        1.71       18.53     11.70 o 
  -1   9   5      457.67      448.09     34.89 o 
   0   9   5     1178.86     1175.14     55.76 o 
   1   9   5     3750.51     3838.20    124.58 o 
   2   9   5     3220.65     3293.47    116.98 o 
   3   9   5     4489.23     4576.66    194.83 o 
   4   9   5       98.92      129.61     27.32 o 
   5   9   5       46.76       54.88     24.47 o 
   6   9   5       47.75       75.02     30.71 o 
   7   9   5        1.05       -1.24     29.25 o 
   8   9   5       47.99       -4.37     50.67 o 
   9   9   5       28.07      -80.43     80.94 o 
  10   9   5       51.86       20.08     48.56 o 
  11   9   5      151.49      130.68     44.87 o 
  12   9   5       65.66       80.32     91.61 o 
 -14  10   5       16.72      -93.42     93.42 o 
 -13  10   5        2.74      -37.94     54.15 o 
 -12  10   5        1.66      -63.55     63.55 o 
 -11  10   5       32.43       -4.92     42.76 o 
 -10  10   5      103.72       66.92     22.18 o 
  -9  10   5      180.99      211.10     30.94 o 
  -8  10   5      121.54       94.44     20.89 o 
  -7  10   5      670.93      690.28     49.36 o 
  -6  10   5      132.45      108.83     21.27 o 
  -5  10   5       66.65       44.36     12.18 o 
  -4  10   5      689.88      628.71     35.60 o 
  -3  10   5      214.09      230.23     25.71 o 
  -2  10   5     1277.42     1154.86    113.82 o 
  -1  10   5      918.59      924.26     51.43 o 
   0  10   5        2.53      -19.09     21.83 o 
   1  10   5       12.82        4.65     16.72 o 
   2  10   5      631.64      612.48     52.57 o 
   3  10   5      856.52      902.37     65.20 o 
   4  10   5      984.35      987.44     68.92 o 
   5  10   5       16.57       -2.79     25.77 o 
   6  10   5        3.19       18.15     21.42 o 
   7  10   5       81.09       79.16     34.52 o 
   8  10   5       19.50      -45.21     45.21 o 
   9  10   5      163.50      192.44     63.73 o 
  10  10   5      120.71       32.02     80.69 o 
  11  10   5      189.34      174.29     61.25 o 
  12  10   5       27.59       30.98     48.09 o 
 -13  11   5      126.98       69.17     71.02 o 
 -12  11   5       60.30      -55.67     97.25 o 
 -11  11   5      194.89       97.81     29.90 o 
 -10  11   5        7.12      -26.14     26.14 o 
  -9  11   5        4.24      -13.26     27.17 o 
  -8  11   5      585.29      556.29     50.62 o 
  -7  11   5      834.22      783.55     51.72 o 
  -6  11   5     1054.34      965.73     76.41 o 
  -5  11   5        8.64       10.62     11.17 o 
  -4  11   5       86.76       56.27     13.59 o 
  -3  11   5        2.89       -0.74     12.83 o 
  -2  11   5      171.15      162.08     21.71 o 
  -1  11   5       89.01       89.79     18.85 o 
   0  11   5      988.61      837.95     70.07 o 
   1  11   5      562.42      539.69     50.29 o 
   2  11   5      573.38      534.25     51.04 o 
   3  11   5      546.48      555.89     51.80 o 
   4  11   5       49.73       24.82     22.07 o 
   5  11   5      472.55      384.61     54.12 o 
   6  11   5       11.08      -20.60     21.06 o 
   7  11   5       33.27       56.76     54.65 o 
   8  11   5       42.23        6.39    133.73 o 
   9  11   5       32.87       58.45     87.34 o 
  10  11   5       47.45       11.26     46.81 o 
  11  11   5       12.44       -6.50     58.86 o 
  12  11   5        3.35      -20.19     42.02 o 
 -13  12   5       50.06      -47.55    113.57 o 
 -12  12   5       51.71      -71.13    105.89 o 
 -11  12   5       53.47       -9.11     39.67 o 
 -10  12   5       39.94       -5.31     25.41 o 
  -9  12   5       25.63       19.32     33.71 o 
  -8  12   5       11.21       33.14     27.15 o 
  -7  12   5     1311.69     1362.80     81.21 o 
  -6  12   5       13.30       14.40     20.44 o 
  -5  12   5       37.04       29.89     11.93 o 
  -4  12   5        0.07        5.43     11.15 o 
  -3  12   5        3.27      -12.65     12.65 o 
  -2  12   5        8.62      -13.61     13.98 o 
  -1  12   5       88.86       71.81     17.94 o 
   0  12   5      964.09      865.20     89.86 o 
   1  12   5      309.55      302.07     47.10 o 
   2  12   5     1142.27     1182.88     73.54 o 
   3  12   5      732.34      681.36     56.77 o 
   4  12   5       24.00       33.64     20.18 o 
   5  12   5      953.10     1034.29     74.05 o 
   6  12   5      588.34      496.39     49.88 o 
   7  12   5      140.96      110.88     29.18 o 
   8  12   5        3.26      -11.62     65.90 o 
   9  12   5      248.98      211.93     53.87 o 
  10  12   5      191.54      131.60     50.75 o 
  11  12   5      344.34      476.35     94.78 o 
 -13  13   5       68.06       19.74     50.88 o 
 -12  13   5       28.37      -36.21     57.50 o 
 -11  13   5       53.32        9.21     30.20 o 
 -10  13   5      154.93      139.99     33.59 o 
  -9  13   5      452.10      421.36     56.17 o 
  -8  13   5       76.17       68.47     27.56 o 
  -7  13   5      214.09      193.22     32.64 o 
  -6  13   5        2.89       33.46     24.90 o 
  -5  13   5      885.63      877.59     51.33 o 
  -4  13   5       14.62       22.69     13.85 o 
  -3  13   5       55.33       44.67     14.71 o 
  -2  13   5       56.52       22.00     12.13 o 
  -1  13   5       38.86       27.28     18.34 o 
   0  13   5       20.64       34.72     20.57 o 
   1  13   5        2.38       -3.34     26.87 o 
   2  13   5        6.00       23.88     29.55 o 
   3  13   5      249.07      190.15     50.94 o 
   4  13   5      262.51      239.99     37.48 o 
   5  13   5      386.39      433.86     49.32 o 
   6  13   5       89.63      119.55     44.30 o 
   7  13   5      143.87      123.84     39.24 o 
   8  13   5      301.49      236.25     42.17 o 
   9  13   5      165.01      114.25     41.57 o 
  10  13   5       65.57      101.36     78.36 o 
  11  13   5       89.31      136.95     61.66 o 
 -12  14   5      166.80      154.65     54.33 o 
 -11  14   5      296.38      178.05     36.80 o 
 -10  14   5      962.65      974.56     87.29 o 
  -9  14   5      885.70      947.36     83.49 o 
  -8  14   5      223.59      243.61     45.66 o 
  -7  14   5        2.20       22.56     23.89 o 
  -6  14   5       57.18       71.90     28.58 o 
  -5  14   5      319.86      348.65     40.13 o 
  -4  14   5     4552.59     4607.21    111.75 o 
  -3  14   5     1911.09     1932.62     71.73 o 
  -2  14   5     1425.45     1414.49     67.12 o 
  -1  14   5     2870.12     2821.74    125.27 o 
   0  14   5     1098.99      980.59     74.70 o 
   1  14   5      497.71      500.93     49.02 o 
   2  14   5        0.82      -13.99     21.44 o 
   3  14   5      408.48      425.13     49.69 o 
   4  14   5      651.64      700.75     62.26 o 
   5  14   5      621.85      557.92     72.93 o 
   6  14   5      430.99      443.75     68.71 o 
   7  14   5      208.68      172.92     35.91 o 
   8  14   5       47.61       -4.30     40.86 o 
   9  14   5       27.78      106.49     73.26 o 
  10  14   5        7.11       59.89     53.21 o 
  11  14   5       58.94      126.77     57.30 o 
 -12  15   5       63.54       -1.22     39.89 o 
 -11  15   5        9.47       33.05     36.85 o 
 -10  15   5       25.33       -7.88     35.88 o 
  -9  15   5       10.70       14.44     25.26 o 
  -8  15   5     1116.63     1213.40     95.29 o 
  -7  15   5     1058.75     1080.09     76.96 o 
  -6  15   5     1021.02     1113.87     83.49 o 
  -5  15   5     3555.38     3821.95    128.46 o 
  -4  15   5      918.20     1050.24     56.25 o 
  -3  15   5       22.31       28.34     15.95 o 
  -2  15   5       77.26       70.21     24.08 o 
  -1  15   5      126.82      127.72     31.93 o 
   0  15   5     2324.48     2303.55    117.79 o 
   1  15   5     2210.37     2351.75    109.72 o 
   2  15   5     2988.31     3173.25    127.27 o 
   3  15   5      328.41      366.20     47.45 o 
   4  15   5       49.64       47.93     27.11 o 
   5  15   5        0.06       67.06     45.04 o 
   6  15   5      303.47      308.51     59.05 o 
   7  15   5      603.42      706.76     84.92 o 
   8  15   5      438.24      389.85     66.45 o 
   9  15   5      296.29      413.11    101.69 o 
  10  15   5      251.51      387.01    145.56 o 
 -12  16   5        0.66      -76.23     76.23 o 
 -11  16   5       11.05      -22.26     34.72 o 
 -10  16   5        0.18      -36.54     38.70 o 
  -9  16   5       18.47       21.82     29.00 o 
  -8  16   5        7.55       47.86     35.48 o 
  -7  16   5       56.26       72.67     42.00 o 
  -6  16   5        7.02       67.78     23.82 o 
  -5  16   5      266.74      212.70     36.85 o 
  -4  16   5        6.94       30.55     15.72 o 
  -3  16   5        1.84       21.57     16.51 o 
  -2  16   5       58.63       62.50     19.41 o 
  -1  16   5      186.86      175.76     41.52 o 
   0  16   5       29.43       50.53     24.60 o 
   1  16   5       37.64       26.16     21.10 o 
   2  16   5        0.06      -21.65     21.65 o 
   3  16   5      117.42       71.68     26.81 o 
   4  16   5       98.76       43.33     57.20 o 
   5  16   5       29.67        0.88     32.60 o 
   6  16   5       88.52       33.77     43.16 o 
   7  16   5       94.97       77.70     71.72 o 
   8  16   5       71.26      100.44     39.52 o 
   9  16   5        3.09       96.79     66.55 o 
  10  16   5       10.11      156.66     99.49 o 
 -11  17   5       15.43       12.78     47.15 o 
 -10  17   5        1.14      -16.35     36.94 o 
  -9  17   5      214.42      283.52     53.39 o 
  -8  17   5     1039.57      969.89     91.56 o 
  -7  17   5     1136.93     1228.40     86.28 o 
  -6  17   5      979.27     1081.45     78.08 o 
  -5  17   5     1251.11     1360.04     76.02 o 
  -4  17   5       15.11       36.73     16.55 o 
  -3  17   5       88.77       68.82     18.34 o 
  -2  17   5       93.77       58.11     21.30 o 
  -1  17   5      197.90      178.08     34.02 o 
   0  17   5     1390.11     1350.36     86.16 o 
   1  17   5     1513.07     1421.20     99.24 o 
   2  17   5     1365.07     1271.52     86.54 o 
   3  17   5      511.30      482.21     54.99 o 
   4  17   5      565.36      495.00     73.67 o 
   5  17   5       74.88       16.55     71.01 o 
   6  17   5       15.68       25.00     35.74 o 
   7  17   5       43.30       34.38     34.95 o 
   8  17   5       80.35      119.85     66.86 o 
   9  17   5       84.19      164.50     78.02 o 
 -11  18   5      154.09      100.97     46.43 o 
 -10  18   5      166.24      176.22     56.49 o 
  -9  18   5      162.54      135.66     42.67 o 
  -8  18   5        6.36        6.77     31.65 o 
  -7  18   5      120.58       91.70     33.06 o 
  -6  18   5      149.19      170.70     35.23 o 
  -5  18   5      260.35      310.81     46.12 o 
  -4  18   5      277.51      301.90     37.80 o 
  -3  18   5      755.09      730.24     49.52 o 
  -2  18   5      762.71      882.73     59.80 o 
  -1  18   5      732.63      764.97     72.37 o 
   0  18   5      797.09      754.22     65.78 o 
   1  18   5      185.73      117.42     34.35 o 
   2  18   5        0.43      -19.08     23.25 o 
   3  18   5      225.54      137.70     36.76 o 
   4  18   5      166.70      129.16     36.52 o 
   5  18   5       14.27        0.22     39.31 o 
   6  18   5      200.19      113.26     43.41 o 
   7  18   5       23.02      -16.20     40.15 o 
   8  18   5       49.58      129.62     69.39 o 
   9  18   5        8.56      142.40     65.18 o 
 -10  19   5       21.31        8.09     38.91 o 
  -9  19   5       54.28       22.92     54.58 o 
  -8  19   5      239.57      150.53     63.10 o 
  -7  19   5       70.17       36.91     31.61 o 
  -6  19   5       31.31        1.00     34.39 o 
  -5  19   5       34.57       32.10     26.35 o 
  -4  19   5      210.34      182.33     29.44 o 
  -3  19   5       89.17       83.01     21.22 o 
  -2  19   5        8.43       20.23     18.32 o 
  -1  19   5        1.13      -19.99     21.65 o 
   0  19   5       35.68       49.50     24.24 o 
   1  19   5       32.77       21.10     22.97 o 
   2  19   5       59.99       54.32     23.53 o 
   3  19   5       23.38       30.25     33.91 o 
   4  19   5      316.24      167.20     42.43 o 
   5  19   5      100.45      128.41     48.36 o 
   6  19   5      280.50      335.70     65.41 o 
   7  19   5       40.19       97.06     41.02 o 
   8  19   5        3.87      152.83     80.85 o 
  -9  20   5        0.12       -6.43     39.33 o 
  -8  20   5        0.02       55.62     41.14 o 
  -7  20   5        3.60       -9.80     32.17 o 
  -6  20   5       10.53       21.54     27.59 o 
  -5  20   5        6.63       -5.87     28.44 o 
  -4  20   5        0.90      -22.92     24.91 o 
  -3  20   5        1.87        0.58     17.69 o 
  -2  20   5       46.51       15.17     19.92 o 
  -1  20   5       24.82       41.47     31.44 o 
   0  20   5       14.64       21.05     21.37 o 
   1  20   5        0.64      -23.14     26.26 o 
   2  20   5        8.41       26.25     30.79 o 
   3  20   5        4.02        6.89     28.31 o 
   4  20   5       13.66       13.64     35.88 o 
   5  20   5        0.53       -4.21     51.51 o 
   6  20   5        2.38       35.92     50.80 o 
   7  20   5        0.40       48.59     32.94 o 
  -9  21   5        0.39       26.56     60.25 o 
  -8  21   5       10.46       20.83    105.65 o 
  -7  21   5      171.50      105.84    101.86 o 
  -6  21   5      290.24      358.78     63.42 o 
  -5  21   5      137.80      144.00     39.77 o 
  -4  21   5       27.17       21.42     35.81 o 
  -3  21   5       17.59       25.49     20.77 o 
  -2  21   5      120.41      102.73     26.21 o 
  -1  21   5      158.09      186.27     43.43 o 
   0  21   5      327.08      388.87     49.82 o 
   1  21   5       44.11       39.08     32.57 o 
   2  21   5       37.61       83.66     60.36 o 
   3  21   5       49.25       67.61     40.10 o 
   4  21   5       10.86      -28.83     36.94 o 
   5  21   5       15.43       83.62     46.84 o 
   6  21   5       17.40       35.19     39.81 o 
   7  21   5       57.60       81.28    168.28 o 
  -8  22   5       63.33      119.05     80.98 o 
  -7  22   5       38.60       54.62     93.74 o 
  -6  22   5        0.42        3.70     66.93 o 
  -5  22   5       12.95       13.63     49.51 o 
  -4  22   5       15.48       40.97     34.25 o 
  -3  22   5       58.51       -1.74     38.11 o 
  -2  22   5       65.70       73.96     25.38 o 
  -1  22   5       52.14       84.13     31.60 o 
   0  22   5       11.12       53.16     31.25 o 
   1  22   5       15.49       56.05     43.60 o 
   2  22   5      131.13      165.06     52.99 o 
   3  22   5      111.63      192.74     55.90 o 
   4  22   5      127.90      160.33     54.50 o 
   5  22   5      128.03      142.17     56.12 o 
   6  22   5       32.06       18.46     37.43 o 
  -7  23   5      251.97      173.44    107.97 o 
  -6  23   5      180.07      215.31     84.07 o 
  -5  23   5       44.66       59.71     66.16 o 
  -4  23   5       47.77       -8.99     48.10 o 
  -3  23   5        0.32       28.18     29.32 o 
  -2  23   5       18.73       41.07     26.07 o 
  -1  23   5       73.57       75.63     35.53 o 
   0  23   5        2.03       33.06     95.34 o 
   1  23   5       85.62       95.56     49.81 o 
   2  23   5      249.90      291.27     90.54 o 
   3  23   5       80.16       76.07     53.55 o 
   4  23   5       62.63      188.53     91.50 o 
   5  23   5        5.97        9.57     46.00 o 
  -5  24   5      141.09      144.34     49.95 o 
  -4  24   5      227.74      212.03     53.97 o 
  -3  24   5      418.58      486.65     73.48 o 
  -2  24   5      276.07      364.29     79.25 o 
  -1  24   5      233.84      277.00     69.32 o 
   0  24   5      140.58      142.69     55.87 o 
   1  24   5        3.22       86.29     53.19 o 
   2  24   5       36.54       54.67     54.71 o 
   3  24   5       87.21      141.98     59.47 o 
  -3  25   5        0.89       17.41     88.94 o 
  -2  25   5       22.00      -40.94     40.94 o 
  -1  25   5        0.82       -7.82     38.58 o 
   0  25   5        1.26       -8.45     39.67 o 
   1  25   5       29.33       21.01     62.06 o 
 -15   0   6      229.88      149.08     62.06 o 
 -14   0   6       30.62      -55.67    113.25 o 
 -13   0   6      439.70      365.98    103.65 o 
 -12   0   6      652.94      650.48     89.62 o 
 -11   0   6      404.55      442.83     59.57 o 
 -10   0   6      438.80      511.17     60.82 o 
  -9   0   6     1474.89     1586.68     99.94 o 
  -8   0   6     2342.35     2350.22    113.50 o 
  -7   0   6        5.94       19.80     15.74 o 
  -6   0   6     1542.06     1453.58     79.73 o 
  -5   0   6     4980.52     4644.13    172.26 o 
  -4   0   6    13711.21    14330.65    244.99 o 
  -3   0   6    21675.14    22366.64    369.23 o 
  -2   0   6    11853.84    11465.79    262.32 o 
  -1   0   6     8950.73     9574.46    355.11 o 
   0   0   6     8792.29     9374.19    351.91 o 
   1   0   6       10.90       17.92     26.87 o 
   2   0   6     1193.61     1208.12     90.46 o 
   3   0   6     7113.40     7271.49    228.85 o 
   4   0   6     4771.16     4975.92    192.95 o 
   5   0   6     3093.68     2648.39    686.86 o 
   6   0   6     4962.14     4591.60    740.61 o 
   7   0   6     5048.48     4917.33    217.08 o 
   8   0   6      334.11      312.16     66.54 o 
   9   0   6       59.97       72.94     58.22 o 
  10   0   6       53.56      -24.95     63.34 o 
  11   0   6      164.35       82.54     58.22 o 
  12   0   6      299.68      177.23     72.94 o 
 -15   1   6      119.53       10.20     49.09 o 
 -14   1   6        6.69      -67.18     68.54 o 
 -13   1   6        1.04      -71.92     71.92 o 
 -12   1   6      205.03      103.38     20.50 o 
 -11   1   6      773.76      750.88     53.96 o 
 -10   1   6      189.45      222.46     28.24 o 
  -9   1   6     1115.14     1168.25     60.92 o 
  -8   1   6     4401.90     4256.62    108.35 o 
  -7   1   6     3113.71     3193.51     96.17 o 
  -6   1   6     1966.64     1921.72     73.54 o 
  -5   1   6      634.45      622.41     42.11 o 
  -4   1   6      119.02      165.91     22.17 o 
  -3   1   6     1575.33     1579.50     63.56 o 
  -2   1   6      670.85      676.64     48.80 o 
  -1   1   6     1453.71     1444.81     97.91 o 
   0   1   6     4114.55     4188.82    168.53 o 
   1   1   6     6470.82     6304.01    194.91 o 
   2   1   6     2438.50     2525.50    108.32 o 
   3   1   6     1867.50     1785.74     80.04 o 
   4   1   6      989.11      967.63     61.25 o 
   5   1   6      514.23      444.63     46.84 o 
   6   1   6        0.50       10.60     21.91 o 
   7   1   6      932.05      852.85     63.53 o 
   8   1   6      695.89      622.07     58.05 o 
   9   1   6      336.45      334.17     51.18 o 
  10   1   6      148.31       73.17     84.46 o 
  11   1   6      131.68      -14.51     84.78 o 
  12   1   6       34.79      -78.45     78.45 o 
 -14   2   6      505.74      320.79    114.21 o 
 -13   2   6      111.46       18.25     91.18 o 
 -12   2   6       61.32      -37.26     37.26 o 
 -11   2   6        3.48      -22.71     22.71 o 
 -10   2   6      638.19      711.07     49.66 o 
  -9   2   6      895.67      973.83     55.45 o 
  -8   2   6      393.48      394.26     33.76 o 
  -7   2   6     1407.35     1428.13     66.68 o 
  -6   2   6     1666.97     1644.06     68.81 o 
  -5   2   6       47.70       47.41     14.85 o 
  -4   2   6      147.64      167.83     21.81 o 
  -3   2   6      105.46       84.28     15.93 o 
  -2   2   6     1622.13     1526.28     70.59 o 
  -1   2   6      915.22      961.13     66.76 o 
   0   2   6     1076.94     1091.53     87.54 o 
   1   2   6      557.05      543.80     62.76 o 
   2   2   6      382.68      421.05     45.86 o 
   3   2   6      213.94      231.84     36.21 o 
   4   2   6      621.55      641.74     50.79 o 
   5   2   6      270.00      257.19     34.27 o 
   6   2   6      741.11      670.32     83.03 o 
   7   2   6      858.21      825.25     66.59 o 
   8   2   6       37.10       41.81     21.41 o 
   9   2   6        0.15       10.45     25.50 o 
  10   2   6      108.86        9.25     58.86 o 
  11   2   6      144.00      -59.58    113.89 o 
  12   2   6       80.54      -64.93     64.93 o 
 -14   3   6        1.17     -105.28    141.40 o 
 -13   3   6        9.94      -42.20     42.20 o 
 -12   3   6        2.06      -41.68     41.68 o 
 -11   3   6       85.46      -10.87     27.86 o 
 -10   3   6      115.74       94.61     20.85 o 
  -9   3   6      370.03      413.30     49.21 o 
  -8   3   6      201.65      228.53     27.58 o 
  -7   3   6      106.15       95.48     20.45 o 
  -6   3   6     2371.29     2312.31     81.21 o 
  -5   3   6     1926.72     2038.86     75.86 o 
  -4   3   6     1463.18     1462.68     62.01 o 
  -3   3   6      241.53      247.77     26.77 o 
  -2   3   6      986.82     1086.03     60.10 o 
  -1   3   6      772.64      816.88     61.34 o 
   0   3   6       42.01       16.95     17.58 o 
   1   3   6     2773.26     2981.27    145.22 o 
   2   3   6     1451.37     1389.78     82.28 o 
   3   3   6      135.45      135.43     27.79 o 
   4   3   6       99.71       37.61     30.04 o 
   5   3   6     1174.95     1061.35     71.79 o 
   6   3   6      315.15      290.65     39.32 o 
   7   3   6      428.36      371.17     45.46 o 
   8   3   6       24.13       35.23     29.27 o 
   9   3   6      834.48      770.62     82.01 o 
  10   3   6       46.60       -7.36     40.79 o 
  11   3   6       46.22       -9.04     53.49 o 
  12   3   6       15.56      -65.34     65.34 o 
 -14   4   6      553.42      410.00     83.36 o 
 -13   4   6      645.76      540.19     72.50 o 
 -12   4   6       53.00      -37.81     37.81 o 
 -11   4   6      149.71       97.48     27.50 o 
 -10   4   6        4.06      -19.41     23.47 o 
  -9   4   6      965.71     1020.52     50.27 o 
  -8   4   6     3938.83     4049.47     95.02 o 
  -7   4   6     1209.27     1139.00     60.22 o 
  -6   4   6     2064.18     2099.92     79.29 o 
  -5   4   6     4657.48     4675.58    130.17 o 
  -4   4   6     1633.44     1590.10     65.86 o 
  -3   4   6      135.16      154.68     21.41 o 
  -2   4   6      643.97      721.56     50.24 o 
  -1   4   6     1149.26     1134.28     73.18 o 
   0   4   6     1741.83     1786.05     92.32 o 
   1   4   6      184.54      130.17     23.86 o 
   2   4   6      141.34      113.08     27.40 o 
   3   4   6       66.89       59.17     17.90 o 
   4   4   6       30.31        2.27     20.48 o 
   5   4   6     1811.18     1707.18    103.23 o 
   6   4   6      116.30      139.53     34.13 o 
   7   4   6       22.10       43.66     58.22 o 
   8   4   6       86.80        3.42     61.10 o 
   9   4   6       73.35       52.98     56.95 o 
  10   4   6       79.69       14.90     59.29 o 
  11   4   6       83.64        5.01     37.29 o 
  12   4   6       50.32      -67.68     67.68 o 
 -14   5   6       30.15      -16.89     66.90 o 
 -13   5   6      469.65      413.55     73.70 o 
 -12   5   6     1144.14     1073.39     88.66 o 
 -11   5   6      987.87     1049.48     82.90 o 
 -10   5   6     2631.10     2746.57    127.76 o 
  -9   5   6     2528.70     2475.77     77.37 o 
  -8   5   6     1078.63     1181.40     52.39 o 
  -7   5   6      512.66      548.11     43.30 o 
  -6   5   6      330.28      269.40     23.51 o 
  -5   5   6      126.98      149.77     24.91 o 
  -4   5   6     1729.88     1738.36     68.49 o 
  -3   5   6     3638.13     3733.65     98.35 o 
  -2   5   6     2475.26     2416.06     80.35 o 
  -1   5   6     2981.62     3082.84    121.64 o 
   0   5   6      296.49      291.23     39.28 o 
   1   5   6      210.68      207.76     33.38 o 
   2   5   6      435.42      386.09     43.93 o 
   3   5   6        0.05       13.03     20.28 o 
   4   5   6      104.66       61.22     24.01 o 
   5   5   6        0.14      -21.42     35.19 o 
   6   5   6       42.17       59.64     39.03 o 
   7   5   6       20.29       43.75     35.83 o 
   8   5   6        1.18      -16.52     37.70 o 
   9   5   6       77.54       83.36     79.66 o 
  10   5   6        0.51      -71.69     71.69 o 
  11   5   6       26.76      -55.28     55.28 o 
  12   5   6       18.98      -34.20    173.39 o 
 -14   6   6      177.89      115.28     95.97 o 
 -13   6   6      108.34       67.68     51.58 o 
 -12   6   6      304.34      208.96     35.84 o 
 -11   6   6      854.16      877.55     77.49 o 
 -10   6   6      136.61      240.82     42.82 o 
  -9   6   6       86.29      126.13     27.20 o 
  -8   6   6        8.96       51.93     16.47 o 
  -7   6   6       80.09       89.22     20.88 o 
  -6   6   6      564.70      548.80     43.01 o 
  -5   6   6     4412.59     4471.61    104.23 o 
  -4   6   6     4682.98     4769.48    113.77 o 
  -3   6   6     4699.06     4601.26    110.59 o 
  -2   6   6     4296.47     4446.08    131.50 o 
  -1   6   6     3544.90     3621.06    112.63 o 
   0   6   6     2348.14     2547.16    111.79 o 
   1   6   6      100.90       84.82     22.01 o 
   2   6   6      146.28      133.00     28.54 o 
   3   6   6      943.23      949.07     65.58 o 
   4   6   6     8067.54     8554.77    223.89 o 
   5   6   6     1040.56     1138.28    103.45 o 
   6   6   6      894.70      919.77     99.81 o 
   7   6   6      799.68      615.33    129.89 o 
   8   6   6      518.64      382.74    116.45 o 
   9   6   6        1.62      -41.36    100.64 o 
  10   6   6       18.61       45.79     39.13 o 
  11   6   6        5.70      -54.92     54.92 o 
  12   6   6        8.58      -89.63    114.85 o 
 -14   7   6      173.30       95.39     72.25 o 
 -13   7   6      269.34      174.87     58.47 o 
 -12   7   6      271.54      189.38     39.13 o 
 -11   7   6      110.43       81.14     27.39 o 
 -10   7   6        6.49        3.37     19.39 o 
  -9   7   6      316.82      362.13     41.35 o 
  -8   7   6     1909.94     1857.30     83.06 o 
  -7   7   6     5178.50     5319.00    130.18 o 
  -6   7   6     1746.82     1713.12     82.27 o 
  -5   7   6     2173.95     2070.90     71.13 o 
  -4   7   6      933.98      942.81     45.45 o 
  -3   7   6      227.55      234.19     26.95 o 
  -2   7   6      153.22      173.61     24.26 o 
  -1   7   6     1218.88     1197.01     67.26 o 
   0   7   6     5816.09     5859.53    151.18 o 
   1   7   6     4561.27     4407.74    148.45 o 
   2   7   6     4839.29     5046.07    162.60 o 
   3   7   6     3601.26     3742.69    117.08 o 
   4   7   6     1989.98     2053.76    112.78 o 
   5   7   6      240.64      306.39     56.31 o 
   6   7   6      243.40      257.63     55.20 o 
   7   7   6      532.00      536.40     77.29 o 
   8   7   6      894.64      844.56    119.74 o 
   9   7   6      823.42      803.46     90.14 o 
  10   7   6      467.98      426.92    137.88 o 
  11   7   6       73.43      -37.22     70.06 o 
  12   7   6      107.61        0.33    117.73 o 
 -14   8   6        1.41      -49.16     49.16 o 
 -13   8   6       32.69      -28.27     36.18 o 
 -12   8   6        0.68      -24.10     33.64 o 
 -11   8   6       30.49      -15.80     25.83 o 
 -10   8   6      131.81      103.42     21.48 o 
  -9   8   6      150.08      125.98     25.23 o 
  -8   8   6        6.70       10.81     19.09 o 
  -7   8   6       97.02      119.94     23.07 o 
  -6   8   6      558.64      503.18     40.84 o 
  -5   8   6       99.75      102.24     18.16 o 
  -4   8   6      246.75      250.05     24.92 o 
  -3   8   6       29.47       17.29     12.63 o 
  -2   8   6      108.41       87.49     18.29 o 
  -1   8   6      161.12      167.05     28.00 o 
   0   8   6      144.88       77.83     48.09 o 
   1   8   6       43.91       73.37     22.51 o 
   2   8   6      104.31       83.13     23.13 o 
   3   8   6       18.77       24.91     19.01 o 
   4   8   6        7.56        8.93     20.95 o 
   5   8   6      490.80      533.71     76.54 o 
   6   8   6       51.67       45.13     28.50 o 
   7   8   6        0.24        8.07     24.67 o 
   8   8   6       73.23       28.08     41.59 o 
   9   8   6        0.04      -10.99     42.60 o 
  10   8   6        0.56      -15.88     70.38 o 
  11   8   6       19.97      -48.32     53.78 o 
  12   8   6        0.14      -18.49     85.42 o 
 -14   9   6       25.12      -38.07     63.11 o 
 -13   9   6        1.08      -10.03     51.17 o 
 -12   9   6       26.85      -31.67     31.67 o 
 -11   9   6       35.01      -27.98     28.24 o 
 -10   9   6       10.18       24.64     22.12 o 
  -9   9   6      289.80      314.61     38.26 o 
  -8   9   6     1299.74     1282.65     74.38 o 
  -7   9   6      810.49      821.92     57.76 o 
  -6   9   6     3629.06     3599.96    107.30 o 
  -5   9   6     4488.30     4458.97    103.71 o 
  -4   9   6      527.26      554.10     36.59 o 
  -3   9   6     1095.85     1020.09     50.23 o 
  -2   9   6      280.44      247.57     26.87 o 
  -1   9   6     1397.12     1266.28     66.37 o 
   0   9   6     1810.66     1713.02     76.81 o 
   1   9   6     4177.94     4343.56    143.74 o 
   2   9   6     4404.85     4359.52    146.24 o 
   3   9   6     1996.94     2016.30    101.54 o 
   4   9   6      380.64      353.46     45.57 o 
   5   9   6       15.92       30.79     22.24 o 
   6   9   6       14.55        4.40     40.25 o 
   7   9   6      407.65      362.84     53.86 o 
   8   9   6      419.29      280.49    114.85 o 
   9   9   6      627.64      606.79    250.49 o 
  10   9   6      286.04      260.32    131.49 o 
  11   9   6       13.80      -30.15     53.11 o 
 -13  10   6      173.62       99.95     43.07 o 
 -12  10   6      209.18      108.34     38.75 o 
 -11  10   6      176.57      135.60     35.23 o 
 -10  10   6      155.44      149.27     32.79 o 
  -9  10   6        1.14       17.54     22.07 o 
  -8  10   6        0.99        4.35     17.05 o 
  -7  10   6      442.14      411.16     41.98 o 
  -6  10   6     5839.73     5945.61    139.64 o 
  -5  10   6     1548.83     1529.38     58.19 o 
  -4  10   6      456.88      458.10     33.87 o 
  -3  10   6     7078.55     6976.29    181.18 o 
  -2  10   6     2321.06     2269.88     84.48 o 
  -1  10   6      956.85      962.70     53.12 o 
   0  10   6      287.51      268.16     37.56 o 
   1  10   6      225.50      206.14     29.20 o 
   2  10   6       40.80       50.38     29.46 o 
   3  10   6     1040.83     1097.79     77.51 o 
   4  10   6     2032.46     2016.00    106.00 o 
   5  10   6     2422.90     2460.21    117.48 o 
   6  10   6     2014.67     2102.55    129.97 o 
   7  10   6      341.11      316.73     48.44 o 
   8  10   6      163.61       30.63    169.56 o 
   9  10   6      101.67       24.48     75.49 o 
  10  10   6       62.24       81.55    123.17 o 
  11  10   6        0.45      -51.03     51.03 o 
 -13  11   6       70.41      -19.45     69.62 o 
 -12  11   6      207.51      124.87     38.37 o 
 -11  11   6      829.30      850.01     83.80 o 
 -10  11   6      965.66      925.07     73.97 o 
  -9  11   6     1221.90     1366.94    117.19 o 
  -8  11   6      432.70      426.04     51.52 o 
  -7  11   6      586.24      560.80     58.83 o 
  -6  11   6       26.34       58.60     23.14 o 
  -5  11   6       68.00       42.69     17.58 o 
  -4  11   6       68.66       34.28     14.72 o 
  -3  11   6      953.99     1054.86     53.59 o 
  -2  11   6     1856.27     1910.64     73.30 o 
  -1  11   6      364.12      370.58     38.88 o 
   0  11   6       95.05       80.57     19.46 o 
   1  11   6        1.38      -13.79     19.59 o 
   2  11   6       30.93       21.75     23.86 o 
   3  11   6       23.92       -2.54     21.43 o 
   4  11   6       66.16       56.22     27.21 o 
   5  11   6        1.39        3.82     23.97 o 
   6  11   6        0.44       -7.34     26.84 o 
   7  11   6        2.84      -23.71     64.26 o 
   8  11   6      132.29       16.60    119.97 o 
   9  11   6      181.60      108.87     66.22 o 
  10  11   6        2.89       20.51     66.86 o 
  11  11   6       37.08       28.86     41.18 o 
 -13  12   6       93.20       10.05     53.09 o 
 -12  12   6      127.23       90.66     42.67 o 
 -11  12   6       61.94       42.28     30.80 o 
 -10  12   6        1.06       15.55     21.94 o 
  -9  12   6      162.54      170.41     33.23 o 
  -8  12   6      787.56      763.83     71.02 o 
  -7  12   6      583.74      660.40     84.16 o 
  -6  12   6       37.03       40.66     25.31 o 
  -5  12   6      358.99      376.94     52.67 o 
  -4  12   6      841.71      845.94     47.88 o 
  -3  12   6        0.27        7.62     14.84 o 
  -2  12   6       67.02       70.35     19.63 o 
  -1  12   6       73.51       51.71     17.84 o 
   0  12   6      139.57      110.60     22.57 o 
   1  12   6       86.72       62.31     21.70 o 
   2  12   6       68.38       57.82     21.77 o 
   3  12   6      336.72      289.73     47.38 o 
   4  12   6        0.11      -21.95     22.18 o 
   5  12   6      157.20      124.56     31.63 o 
   6  12   6        1.55      -19.65     24.17 o 
   7  12   6       31.44        6.79     82.86 o 
   8  12   6       16.82       -2.06    139.16 o 
   9  12   6       16.08      -22.21    166.04 o 
  10  12   6       44.94       -7.43     48.58 o 
  11  12   6       14.78      -53.06     95.93 o 
 -12  13   6      149.63       63.12     65.57 o 
 -11  13   6      367.71      329.03     55.21 o 
 -10  13   6       50.56       34.79     24.91 o 
  -9  13   6        2.40       17.83     29.26 o 
  -8  13   6      234.83      166.80     38.09 o 
  -7  13   6       25.18       54.27     27.24 o 
  -6  13   6     1536.44     1552.89     95.07 o 
  -5  13   6      856.65      874.17     65.00 o 
  -4  13   6      102.19       96.74     16.63 o 
  -3  13   6      698.16      650.14     43.41 o 
  -2  13   6       38.88       33.68     17.72 o 
  -1  13   6      380.56      325.68     37.71 o 
   0  13   6      139.72      136.84     25.56 o 
   1  13   6      380.81      387.31     48.07 o 
   2  13   6      136.67      139.17     32.56 o 
   3  13   6      304.98      277.32     36.24 o 
   4  13   6      383.23      314.45     61.70 o 
   5  13   6        3.78      -15.78     27.70 o 
   6  13   6       23.31      -16.60     41.01 o 
   7  13   6       93.41       28.92    103.01 o 
   8  13   6       48.77       20.54    114.21 o 
   9  13   6      234.57      232.88     55.40 o 
  10  13   6       81.80       58.53     54.33 o 
 -12  14   6        2.11        4.18     38.84 o 
 -11  14   6       55.54        6.01     32.97 o 
 -10  14   6      474.91      445.84     54.47 o 
  -9  14   6      246.98      284.96     40.16 o 
  -8  14   6      564.67      584.22     63.16 o 
  -7  14   6     1099.31     1116.75     98.51 o 
  -6  14   6      526.11      573.38     58.99 o 
  -5  14   6      996.97      994.32     63.30 o 
  -4  14   6       52.86       29.41     14.51 o 
  -3  14   6      381.31      340.75     32.18 o 
  -2  14   6      956.55      836.09     60.26 o 
  -1  14   6       51.98       51.92     24.43 o 
   0  14   6      481.28      453.35     45.97 o 
   1  14   6      438.02      470.92     57.26 o 
   2  14   6       31.22       80.66     30.17 o 
   3  14   6       86.55      114.18     36.28 o 
   4  14   6       12.53       14.28     21.43 o 
   5  14   6      174.01      170.43     39.79 o 
   6  14   6      261.41      304.34     54.85 o 
   7  14   6        3.06      -14.92     51.83 o 
   8  14   6        0.04      -54.60     54.60 o 
   9  14   6        4.32      -32.95     59.04 o 
  10  14   6       64.95       72.18     68.04 o 
 -12  15   6       11.15      -18.39     57.05 o 
 -11  15   6       41.63       13.15     40.91 o 
 -10  15   6      253.81      218.96     40.13 o 
  -9  15   6      123.99      140.27     41.41 o 
  -8  15   6      316.42      308.52     51.88 o 
  -7  15   6      326.71      322.30     58.09 o 
  -6  15   6      224.86      257.15     43.78 o 
  -5  15   6      358.62      343.52     40.12 o 
  -4  15   6        0.81       -5.90     16.02 o 
  -3  15   6       41.20       41.28     17.05 o 
  -2  15   6        4.06       23.88     17.99 o 
  -1  15   6       62.94       66.43     24.17 o 
   0  15   6      645.00      677.03     55.02 o 
   1  15   6     1342.59     1548.26    103.80 o 
   2  15   6      987.57     1008.32     76.77 o 
   3  15   6      420.39      444.59     55.30 o 
   4  15   6        7.44       29.79     33.09 o 
   5  15   6        0.43        3.58     39.57 o 
   6  15   6       15.55       11.82     39.95 o 
   7  15   6       71.86       88.65     52.57 o 
   8  15   6       63.18       47.12     83.18 o 
   9  15   6       50.46      169.52     72.30 o 
 -11  16   6      112.81       76.78     36.02 o 
 -10  16   6      362.21      402.17     52.93 o 
  -9  16   6      390.00      456.20     56.44 o 
  -8  16   6      430.61      399.05     59.16 o 
  -7  16   6        0.22       13.23     30.62 o 
  -6  16   6      553.81      563.44     64.62 o 
  -5  16   6      825.97      792.63     58.93 o 
  -4  16   6     1442.81     1515.07     79.71 o 
  -3  16   6     1201.07     1239.17     68.55 o 
  -2  16   6     2436.48     2363.48     97.26 o 
  -1  16   6     1549.95     1506.55     80.24 o 
   0  16   6     1044.91     1101.10     88.40 o 
   1  16   6        7.53      -26.58     30.94 o 
   2  16   6      177.50      185.32     34.60 o 
   3  16   6       88.32      176.66     41.73 o 
   4  16   6      901.94      939.96     99.58 o 
   5  16   6     1511.47     1488.55    127.17 o 
   6  16   6      857.97      872.77     98.35 o 
   7  16   6      714.54      711.88     90.23 o 
   8  16   6       93.06       91.90     65.79 o 
   9  16   6       20.75       39.61     82.86 o 
 -11  17   6       14.03      -39.02     52.83 o 
 -10  17   6       18.76        7.26     49.61 o 
  -9  17   6      120.50       71.57     38.51 o 
  -8  17   6      309.84      284.70     54.49 o 
  -7  17   6       63.13       63.11     31.37 o 
  -6  17   6      533.66      576.32     63.73 o 
  -5  17   6      206.15      229.82     36.22 o 
  -4  17   6       41.74       77.79     24.49 o 
  -3  17   6       24.51       47.22     21.82 o 
  -2  17   6        9.88       23.51     19.18 o 
  -1  17   6       55.55       53.80     29.55 o 
   0  17   6      464.65      471.81     52.66 o 
   1  17   6      142.77      142.14     46.64 o 
   2  17   6      371.97      325.45     45.87 o 
   3  17   6      188.54      187.26     45.71 o 
   4  17   6       38.45      -10.31     82.48 o 
   5  17   6       65.29       11.52     31.52 o 
   6  17   6        0.08      -27.67     36.77 o 
   7  17   6        7.12        5.59     33.46 o 
   8  17   6        9.16       21.92     52.37 o 
 -10  18   6       15.61       -7.86     42.72 o 
  -9  18   6       24.65      -22.25     36.15 o 
  -8  18   6       90.12       95.08     33.01 o 
  -7  18   6       15.34        1.13     29.50 o 
  -6  18   6       30.28       66.93     27.94 o 
  -5  18   6       22.03       54.61     21.54 o 
  -4  18   6       20.43       42.45     23.67 o 
  -3  18   6       98.75      156.17     32.03 o 
  -2  18   6      243.40      248.97     37.44 o 
  -1  18   6      122.26      105.93     24.23 o 
   0  18   6      255.14      252.98     42.74 o 
   1  18   6       22.83        5.38     27.71 o 
   2  18   6        0.63        0.15     27.70 o 
   3  18   6        0.41       21.26     35.83 o 
   4  18   6      165.81      111.75     77.72 o 
   5  18   6      101.83       27.18     39.43 o 
   6  18   6       44.27       -4.47     34.05 o 
   7  18   6        3.14        8.03     31.36 o 
   8  18   6        7.69       86.60     66.04 o 
  -9  19   6       59.51       33.32     34.81 o 
  -8  19   6      126.35      115.48     36.57 o 
  -7  19   6       10.75      -30.02     30.02 o 
  -6  19   6       68.80       99.02     32.28 o 
  -5  19   6      101.51      111.78     33.18 o 
  -4  19   6        0.54       18.67     20.96 o 
  -3  19   6        9.54       41.55     24.83 o 
  -2  19   6       62.90       43.59     23.13 o 
  -1  19   6       25.17       23.47     23.74 o 
   0  19   6      188.84      124.72     31.85 o 
   1  19   6       76.36       45.11     26.29 o 
   2  19   6      300.04      260.33     44.41 o 
   3  19   6       66.59       28.99     28.12 o 
   4  19   6       68.27       37.87     37.65 o 
   5  19   6       25.62       -5.44     51.20 o 
   6  19   6        8.12      -22.32     32.94 o 
   7  19   6       15.03       71.35     37.66 o 
  -9  20   6       80.85        3.52     47.93 o 
  -8  20   6       89.61       68.94     30.35 o 
  -7  20   6      121.39       91.84     32.27 o 
  -6  20   6      271.44      289.27     50.28 o 
  -5  20   6       45.63       67.16     31.14 o 
  -4  20   6      161.95      132.10     32.00 o 
  -3  20   6        0.58       -3.86     23.28 o 
  -2  20   6      116.01      120.65     31.39 o 
  -1  20   6      132.09      134.67     32.02 o 
   0  20   6       31.71        2.92     25.65 o 
   1  20   6        6.17      -14.23     23.73 o 
   2  20   6       29.02      -30.48     37.45 o 
   3  20   6        2.23       -2.42     27.81 o 
   4  20   6       25.72       16.17     39.16 o 
   5  20   6        9.65       42.38     58.63 o 
   6  20   6        0.72       41.50     39.55 o 
  -8  21   6        2.83      -43.87     43.87 o 
  -7  21   6       16.20      -15.46     38.05 o 
  -6  21   6        0.46      -31.21     31.31 o 
  -5  21   6       89.06       71.13     34.48 o 
  -4  21   6       12.21       34.88     50.29 o 
  -3  21   6      106.76      143.88     36.66 o 
  -2  21   6      228.79      229.44     39.72 o 
  -1  21   6        8.88       41.05     23.98 o 
   0  21   6        0.26        3.07     32.93 o 
   1  21   6       16.75       26.47     37.81 o 
   2  21   6        7.21       26.35     37.07 o 
   3  21   6        6.93       -5.66     65.90 o 
   4  21   6        3.55      -41.69     41.69 o 
   5  21   6        0.03      -23.61     35.82 o 
  -7  22   6        3.15        9.45     47.09 o 
  -6  22   6        3.27      -39.59     39.59 o 
  -5  22   6      134.30      133.88     45.06 o 
  -4  22   6       83.30      126.00     47.02 o 
  -3  22   6      194.69      270.76     47.01 o 
  -2  22   6      232.80      222.80     47.52 o 
  -1  22   6       72.70       93.03     43.61 o 
   0  22   6       12.57       -2.81     46.51 o 
   1  22   6        2.26       28.55     34.74 o 
   2  22   6        1.54        3.11     30.47 o 
   3  22   6        6.32       23.33     38.28 o 
   4  22   6       21.00       81.96     49.30 o 
  -5  23   6      200.56      230.54     57.96 o 
  -4  23   6       32.14       34.46     34.45 o 
  -3  23   6       55.04      147.88     47.37 o 
  -2  23   6       11.32       76.10     32.13 o 
  -1  23   6      107.81      148.27     40.21 o 
   0  23   6      151.77      202.15     63.03 o 
   1  23   6      281.40      328.65     78.87 o 
   2  23   6      228.87      289.47     75.28 o 
   3  23   6      124.68      233.55     68.77 o 
  -3  24   6        0.32       49.42     33.56 o 
  -2  24   6        6.63       44.15     33.56 o 
  -1  24   6       25.43       75.19     32.11 o 
   0  24   6        0.39       38.29     48.92 o 
   1  24   6       10.65       41.32     83.50 o 
 -14   1   7        0.14      -82.88     82.88 o 
 -13   1   7        0.02      -64.20     67.19 o 
 -12   1   7       35.64      -31.25     31.25 o 
 -11   1   7      132.03      160.81     24.37 o 
 -10   1   7      360.34      318.15     35.41 o 
  -9   1   7       52.21       50.00     23.61 o 
  -8   1   7       59.83       47.36     18.85 o 
  -7   1   7       60.65       67.34     18.99 o 
  -6   1   7      876.62      813.45     53.54 o 
  -5   1   7     1107.20     1080.42     58.95 o 
  -4   1   7      909.51      937.01     53.16 o 
  -3   1   7      111.95      124.17     23.68 o 
  -2   1   7        0.91       -6.45     21.49 o 
  -1   1   7     1611.84     1611.89    113.10 o 
   0   1   7     1907.37     2088.62    130.26 o 
   1   1   7     2419.69     2443.14    145.20 o 
   2   1   7     2736.62     2766.32    123.37 o 
   3   1   7     1320.91     1339.49     88.20 o 
   4   1   7     1834.62     1750.61     88.70 o 
   5   1   7     1277.02     1183.63     85.93 o 
   6   1   7      687.30      645.21     61.48 o 
   7   1   7       30.35       85.81     35.71 o 
   8   1   7      667.97      767.27     68.40 o 
   9   1   7      612.54      686.05    103.17 o 
  10   1   7      136.56      208.09     64.92 o 
  11   1   7      249.74       81.50     51.34 o 
 -14   2   7       44.10      -10.42     64.58 o 
 -13   2   7      105.68       32.00     46.90 o 
 -12   2   7       27.90      -28.73     28.73 o 
 -11   2   7       38.27       54.99     22.85 o 
 -10   2   7        7.03       33.53     20.34 o 
  -9   2   7       49.62       66.10     20.00 o 
  -8   2   7       97.15      101.35     21.25 o 
  -7   2   7       91.74       58.60     15.73 o 
  -6   2   7      606.22      547.28     44.76 o 
  -5   2   7     2993.19     2962.90     97.43 o 
  -4   2   7     1339.25     1343.60     64.87 o 
  -3   2   7     1628.30     1525.18     67.85 o 
  -2   2   7      291.93      294.08     41.07 o 
  -1   2   7        1.67       -0.88     22.13 o 
   0   2   7        6.64      -10.52     25.03 o 
   1   2   7        5.21       12.66     22.37 o 
   2   2   7     1046.13     1095.74     78.33 o 
   3   2   7       32.21       50.24     24.20 o 
   4   2   7       43.48       72.44     26.55 o 
   5   2   7     1913.19     1968.84    139.08 o 
   6   2   7     1708.57     1485.54    100.29 o 
   7   2   7      281.83      242.08     40.35 o 
   8   2   7       20.73       67.41     38.02 o 
   9   2   7       71.18       56.51     33.48 o 
  10   2   7       47.98       94.14     55.42 o 
  11   2   7       14.50      -74.36     74.36 o 
 -14   3   7      136.98      117.01     50.95 o 
 -13   3   7      689.98      689.68     80.35 o 
 -12   3   7     1343.25     1563.18    106.52 o 
 -11   3   7     2494.05     2721.78    135.36 o 
 -10   3   7     1961.67     2170.12     88.79 o 
  -9   3   7      208.46      299.06     34.41 o 
  -8   3   7       14.01       22.65     17.61 o 
  -7   3   7       50.22       73.40     21.48 o 
  -6   3   7      729.21      761.37     52.24 o 
  -5   3   7     2694.44     2634.17     91.70 o 
  -4   3   7     4327.90     4405.32    128.64 o 
  -3   3   7     8338.77     8594.12    182.93 o 
  -2   3   7     7014.82     7300.91    197.23 o 
  -1   3   7     1706.04     1679.21     95.40 o 
   0   3   7      705.17      723.31     61.37 o 
   1   3   7      387.10      414.85     48.58 o 
   2   3   7        3.66        1.42     18.97 o 
   3   3   7      265.51      260.24     40.25 o 
   4   3   7     1962.09     2058.60    137.15 o 
   5   3   7     1026.39     1146.87    107.33 o 
   6   3   7       14.83       29.91     30.27 o 
   7   3   7       30.50       40.45     33.27 o 
   8   3   7       19.73       -2.92     36.73 o 
   9   3   7        8.13       -3.78     37.26 o 
  10   3   7        3.15      -44.16     83.18 o 
  11   3   7       58.39      -91.50     91.50 o 
 -14   4   7      247.13      145.86     58.46 o 
 -13   4   7      152.11      108.19     39.64 o 
 -12   4   7      137.85       94.57     29.21 o 
 -11   4   7       12.02       37.48     27.15 o 
 -10   4   7      244.12      322.49     49.44 o 
  -9   4   7      718.25      754.41     51.66 o 
  -8   4   7      788.47      745.55     54.53 o 
  -7   4   7     1779.36     1847.66     81.22 o 
  -6   4   7     4755.73     4727.00    138.03 o 
  -5   4   7     3930.27     4036.08    113.96 o 
  -4   4   7      300.43      325.08     33.82 o 
  -3   4   7      529.58      569.28     48.23 o 
  -2   4   7       39.58       28.26     20.23 o 
  -1   4   7     2428.78     2358.51     96.46 o 
   0   4   7     1447.18     1445.63     77.25 o 
   1   4   7     1215.74     1252.94     83.80 o 
   2   4   7      431.34      463.77     53.90 o 
   3   4   7        9.36        1.10     20.30 o 
   4   4   7      134.40      113.06     30.40 o 
   5   4   7       93.33       88.85     24.79 o 
   6   4   7      190.66      251.91     46.13 o 
   7   4   7        6.59       16.89     26.83 o 
   8   4   7       18.29       25.57     45.25 o 
   9   4   7      109.63       94.02     33.94 o 
  10   4   7       15.95      -18.71     81.26 o 
  11   4   7        1.70      -85.70    105.25 o 
 -14   5   7       10.19      -25.18     64.68 o 
 -13   5   7        0.81      -35.66     37.91 o 
 -12   5   7       95.66       75.83     33.51 o 
 -11   5   7       13.83       15.81     23.20 o 
 -10   5   7        4.86       20.49     22.87 o 
  -9   5   7      167.60      166.47     28.60 o 
  -8   5   7      134.66      158.01     29.68 o 
  -7   5   7      109.56      128.55     26.66 o 
  -6   5   7      312.41      352.19     37.27 o 
  -5   5   7       88.46       73.70     21.46 o 
  -4   5   7      658.55      690.04     47.50 o 
  -3   5   7     1133.19     1182.02     69.32 o 
  -2   5   7        1.45        6.58     18.21 o 
  -1   5   7       18.68       19.54     18.71 o 
   0   5   7      591.08      652.83     52.70 o 
   1   5   7      908.30      939.85     65.37 o 
   2   5   7     1426.38     1614.73     97.67 o 
   3   5   7       14.35        0.74     18.47 o 
   4   5   7        4.76        4.22     23.29 o 
   5   5   7        5.65        5.27     22.37 o 
   6   5   7       35.82       35.87     34.22 o 
   7   5   7      120.14      110.74     38.26 o 
   8   5   7       88.51       44.74     28.04 o 
   9   5   7      132.11       94.94     52.99 o 
  10   5   7        2.19       10.65     47.67 o 
  11   5   7       25.35      -69.64     69.64 o 
 -14   6   7      210.97      137.11     74.15 o 
 -13   6   7       49.39      -42.40     42.40 o 
 -12   6   7       11.37      -18.52     33.60 o 
 -11   6   7      197.20      185.70     41.78 o 
 -10   6   7      415.10      449.98     57.58 o 
  -9   6   7      933.69      911.18     65.42 o 
  -8   6   7     2359.51     2315.69     96.93 o 
  -7   6   7      641.29      615.98     53.83 o 
  -6   6   7       38.96       43.97     18.16 o 
  -5   6   7     1850.62     1804.94     76.78 o 
  -4   6   7        8.20       13.96     14.63 o 
  -3   6   7      395.50      362.59     40.88 o 
  -2   6   7      305.72      309.90     37.69 o 
  -1   6   7     3080.50     3081.88    112.54 o 
   0   6   7     1936.66     1853.27     89.50 o 
   1   6   7     1516.61     1608.09     85.01 o 
   2   6   7      883.79      863.36     65.51 o 
   3   6   7       38.65       43.05     24.61 o 
   4   6   7        0.50      -30.71     30.71 o 
   5   6   7       82.44       83.15     28.66 o 
   6   6   7      390.66      417.00     58.47 o 
   7   6   7      290.62      255.71     50.20 o 
   8   6   7       55.26      -43.89     43.89 o 
   9   6   7       28.41      -38.09     79.02 o 
  10   6   7        8.32      -58.32     62.43 o 
  11   6   7       48.24      -14.64     63.66 o 
 -13   7   7      151.25      136.12     32.76 o 
 -12   7   7      166.90      100.72     31.16 o 
 -11   7   7      175.25      196.60     40.77 o 
 -10   7   7       99.73      102.72     35.19 o 
  -9   7   7      143.03      145.58     31.92 o 
  -8   7   7      172.99      193.37     28.76 o 
  -7   7   7       95.34      112.97     24.95 o 
  -6   7   7       56.00       56.47     18.86 o 
  -5   7   7      662.85      690.13     41.82 o 
  -4   7   7      119.07       87.10     16.63 o 
  -3   7   7      143.89      120.63     25.43 o 
  -2   7   7     1903.29     1883.22    116.53 o 
  -1   7   7     3202.14     3255.23    116.61 o 
   0   7   7     1090.93     1127.49     70.83 o 
   1   7   7       55.47       61.35     23.61 o 
   2   7   7      650.44      605.34     55.07 o 
   3   7   7     1326.15     1365.70     85.13 o 
   4   7   7      641.99      592.64     64.46 o 
   5   7   7        1.03       29.81     24.21 o 
   6   7   7        2.79        5.16     32.05 o 
   7   7   7      324.20      380.51     59.92 o 
   8   7   7      146.72       79.01     27.11 o 
   9   7   7       86.49       29.90    102.36 o 
  10   7   7       52.32     -111.97    111.97 o 
  11   7   7       15.06      -72.72     72.72 o 
 -13   8   7       17.59      -29.15     41.18 o 
 -12   8   7        0.07       -7.39     35.32 o 
 -11   8   7        1.02       27.81     23.12 o 
 -10   8   7        5.46       45.31     28.83 o 
  -9   8   7       39.90       52.77     20.63 o 
  -8   8   7        1.42       17.73     19.46 o 
  -7   8   7       36.73       58.71     18.69 o 
  -6   8   7       72.85       98.53     21.90 o 
  -5   8   7      100.12       93.67     18.05 o 
  -4   8   7     1777.83     1773.40     77.14 o 
  -3   8   7     2515.52     2412.88     81.62 o 
  -2   8   7     1148.46     1127.83     70.42 o 
  -1   8   7     1321.66     1378.14     78.12 o 
   0   8   7       78.97       58.00     23.91 o 
   1   8   7        0.14       -5.97     19.25 o 
   2   8   7        5.41        9.40     21.16 o 
   3   8   7      808.11      981.32     72.84 o 
   4   8   7     1109.62     1263.58    110.52 o 
   5   8   7     2415.01     2486.33    138.30 o 
   6   8   7     1490.90     1544.05    113.40 o 
   7   8   7      349.95      311.57     57.82 o 
   8   8   7      140.06       25.08     34.84 o 
   9   8   7        1.79       16.70     50.73 o 
  10   8   7       46.12      -68.52     68.52 o 
  11   8   7       67.40      -22.24     45.22 o 
 -13   9   7        6.82      -68.55     68.55 o 
 -12   9   7       96.16       41.73     35.89 o 
 -11   9   7      208.88      232.47     52.33 o 
 -10   9   7      343.07      386.04     53.89 o 
  -9   9   7      441.72      513.19     53.18 o 
  -8   9   7      372.54      262.16     58.72 o 
  -7   9   7       31.94       49.31     24.19 o 
  -6   9   7      263.64      251.35     30.55 o 
  -5   9   7      275.42      281.41     33.12 o 
  -4   9   7      445.95      459.81     41.34 o 
  -3   9   7     1212.29     1203.94     58.83 o 
  -2   9   7      360.88      375.57     36.76 o 
  -1   9   7      582.19      591.62     51.66 o 
   0   9   7     1270.87     1298.00     88.62 o 
   1   9   7       81.82       58.72     29.77 o 
   2   9   7      313.12      285.24     41.45 o 
   3   9   7      801.38      751.18     63.36 o 
   4   9   7        4.87      -14.91     23.81 o 
   5   9   7      129.95      108.85     34.79 o 
   6   9   7       22.75       42.57     23.13 o 
   7   9   7      128.76      168.37     47.09 o 
   8   9   7       37.35      -54.65    135.00 o 
   9   9   7       28.68      -83.56     83.56 o 
  10   9   7        7.45      -89.23    138.84 o 
 -13  10   7      226.51      194.90    108.64 o 
 -12  10   7       10.94      -38.91     38.91 o 
 -11  10   7        3.15        5.50     30.33 o 
 -10  10   7       79.56       91.62     35.45 o 
  -9  10   7      228.54      303.53     47.60 o 
  -8  10   7      911.22      914.01     77.48 o 
  -7  10   7     1747.81     1722.64    113.72 o 
  -6  10   7      828.65      897.85     57.66 o 
  -5  10   7      810.31      836.73     53.93 o 
  -4  10   7       49.81       83.20     21.32 o 
  -3  10   7      273.93      262.28     29.41 o 
  -2  10   7      434.53      372.33     41.56 o 
  -1  10   7     1625.20     1471.78     76.65 o 
   0  10   7     2121.22     2120.15     95.15 o 
   1  10   7      646.27      692.79     97.89 o 
   2  10   7      430.91      386.91     42.01 o 
   3  10   7        0.69       21.51     20.57 o 
   4  10   7       65.39       42.43     23.33 o 
   5  10   7      163.89      159.75     42.48 o 
   6  10   7      375.01      325.69     56.45 o 
   7  10   7      434.54      419.70     69.08 o 
   8  10   7      228.00      132.24    134.04 o 
   9  10   7        2.79      -54.03     54.03 o 
  10  10   7        4.67      -63.02     63.02 o 
 -12  11   7       18.11      -43.73     43.73 o 
 -11  11   7       16.48        6.80     40.88 o 
 -10  11   7       24.03       36.24     25.99 o 
  -9  11   7      217.83      224.81     44.08 o 
  -8  11   7       29.89       75.20     30.75 o 
  -7  11   7      231.18      268.09     46.09 o 
  -6  11   7        0.82       49.13     24.46 o 
  -5  11   7      134.15      100.73     27.99 o 
  -4  11   7      107.10       67.65     18.38 o 
  -3  11   7       30.30       26.72     15.63 o 
  -2  11   7       26.61       35.54     16.54 o 
  -1  11   7       66.71       65.66     20.58 o 
   0  11   7      153.60      170.58     26.71 o 
   1  11   7      172.22      182.25     29.43 o 
   2  11   7      477.19      402.72     45.10 o 
   3  11   7      779.84      755.23     60.04 o 
   4  11   7      575.02      523.71     58.14 o 
   5  11   7       35.67      -20.96     29.54 o 
   6  11   7      109.66       39.68     35.74 o 
   7  11   7        2.14      -87.34     87.34 o 
   8  11   7       48.74       -6.38     86.70 o 
   9  11   7      115.59       56.69    109.09 o 
  10  11   7       36.04      -57.96     57.96 o 
 -12  12   7        0.59      -23.91     38.95 o 
 -11  12   7        0.94       -4.42     38.22 o 
 -10  12   7      344.10      342.42     53.69 o 
  -9  12   7      902.06      901.16     81.14 o 
  -8  12   7      880.90      820.64     77.78 o 
  -7  12   7      572.64      664.73     67.54 o 
  -6  12   7     1012.45     1123.30     94.92 o 
  -5  12   7      394.35      359.73     52.61 o 
  -4  12   7      134.14      145.75     25.12 o 
  -3  12   7       44.67       39.65     17.02 o 
  -2  12   7      687.00      686.32     55.00 o 
  -1  12   7      613.73      600.48     52.32 o 
   0  12   7      400.61      489.52     49.12 o 
   1  12   7      258.48      284.83     37.90 o 
   2  12   7      783.92      782.31     62.04 o 
   3  12   7      446.68      430.49     46.03 o 
   4  12   7        7.78       -7.03     26.58 o 
   5  12   7        1.75      -29.41     29.41 o 
   6  12   7       69.28       71.46     37.98 o 
   7  12   7       65.84      -29.76    294.00 o 
   8  12   7       10.00      -52.71    107.81 o 
   9  12   7       17.04      -29.90    155.16 o 
  10  12   7        0.49      -48.18     80.94 o 
 -12  13   7      528.44      526.75     89.84 o 
 -11  13   7      597.79      546.45     86.08 o 
 -10  13   7      529.70      547.76     77.58 o 
  -9  13   7       66.71      154.90     40.09 o 
  -8  13   7      264.74      247.47     49.78 o 
  -7  13   7      247.24      253.43     44.04 o 
  -6  13   7      902.12      858.12     85.80 o 
  -5  13   7     1187.38     1183.45     97.46 o 
  -4  13   7     1649.60     1527.43     86.58 o 
  -3  13   7     2102.93     2152.58     82.91 o 
  -2  13   7     1831.02     1684.13     96.75 o 
  -1  13   7      476.42      501.38     47.99 o 
   0  13   7      213.93      229.29     32.27 o 
   1  13   7       69.45       65.14     22.11 o 
   2  13   7      187.83      148.84     29.19 o 
   3  13   7       61.41       57.43     31.49 o 
   4  13   7       82.42       73.68     24.79 o 
   5  13   7      131.63       98.05     47.10 o 
   6  13   7       42.74       -0.06     45.11 o 
   7  13   7       93.85       18.25    117.09 o 
   8  13   7        6.03      -51.83    166.36 o 
   9  13   7       53.44      -42.20     58.71 o 
 -11  14   7        1.42       15.29     34.68 o 
 -10  14   7       28.22       29.21     27.92 o 
  -9  14   7       30.57       41.07     30.08 o 
  -8  14   7      242.23      195.52     43.41 o 
  -7  14   7       21.83       25.62     28.27 o 
  -6  14   7       31.95       30.63     26.71 o 
  -5  14   7      357.51      381.67     57.56 o 
  -4  14   7      110.82      164.04     33.77 o 
  -3  14   7      318.04      304.86     36.11 o 
  -2  14   7       44.84       33.35     19.19 o 
  -1  14   7       44.10       27.45     20.92 o 
   0  14   7       10.32        7.32     21.07 o 
   1  14   7      207.95      156.20     29.04 o 
   2  14   7       29.40       31.43     21.49 o 
   3  14   7      448.54      488.50     54.71 o 
   4  14   7      580.60      576.30     67.69 o 
   5  14   7      159.88      142.48     52.92 o 
   6  14   7      134.69      104.24     48.88 o 
   7  14   7       57.89       41.37    145.56 o 
   8  14   7        5.26      -92.32    122.53 o 
   9  14   7       21.12       51.06     60.40 o 
 -11  15   7        4.66        7.97     41.65 o 
 -10  15   7        6.62      -11.13     33.46 o 
  -9  15   7       22.61      -12.25     30.75 o 
  -8  15   7       11.28       42.96     28.13 o 
  -7  15   7       80.52       79.72     32.14 o 
  -6  15   7      447.00      507.43     60.53 o 
  -5  15   7      349.32      316.34     42.88 o 
  -4  15   7      340.76      347.97     45.39 o 
  -3  15   7       57.15       30.98     17.34 o 
  -2  15   7       28.87        3.50     18.19 o 
  -1  15   7      197.19      167.43     29.21 o 
   0  15   7       25.46       21.94     19.25 o 
   1  15   7      207.91      164.21     37.92 o 
   2  15   7      462.40      396.67     55.92 o 
   3  15   7      146.80      145.72     42.48 o 
   4  15   7      338.63      290.50     47.03 o 
   5  15   7       63.55       60.25     55.03 o 
   6  15   7       21.06       -7.18     59.82 o 
   7  15   7       32.39      -60.58     60.58 o 
   8  15   7      149.79      175.53     94.06 o 
 -10  16   7        7.78      -16.47     37.27 o 
  -9  16   7        0.40        5.81     35.02 o 
  -8  16   7       18.83       -1.84     25.97 o 
  -7  16   7       26.10       47.46     27.27 o 
  -6  16   7        0.69       -6.54     21.01 o 
  -5  16   7        2.92        6.81     24.27 o 
  -4  16   7        2.90       17.08     26.39 o 
  -3  16   7       28.64        9.77     18.45 o 
  -2  16   7        0.10       10.30     22.02 o 
  -1  16   7       92.54       60.26     23.55 o 
   0  16   7       75.94       72.24     35.13 o 
   1  16   7       79.66       58.13     37.36 o 
   2  16   7       24.44       23.61     24.53 o 
   3  16   7        0.48       16.47     39.71 o 
   4  16   7        0.36      -24.86     34.02 o 
   5  16   7       66.68       44.44     46.83 o 
   6  16   7        8.80       -7.28     38.14 o 
   7  16   7        0.66      -31.93     56.84 o 
   8  16   7        0.12      -13.53     43.35 o 
 -10  17   7       57.04       43.71     51.53 o 
  -9  17   7       12.23        2.49     30.31 o 
  -8  17   7        6.03        1.48     27.07 o 
  -7  17   7       11.66       44.66     31.27 o 
  -6  17   7      135.58       40.90     29.95 o 
  -5  17   7       46.76       68.34     26.41 o 
  -4  17   7       16.58       17.48     19.37 o 
  -3  17   7        1.99       23.25     23.48 o 
  -2  17   7        1.10       16.03     21.23 o 
  -1  17   7      132.38      112.31     29.18 o 
   0  17   7      474.44      451.78     48.16 o 
   1  17   7      188.35      189.86     31.98 o 
   2  17   7      436.76      420.30     63.63 o 
   3  17   7      761.97      690.03     72.78 o 
   4  17   7      141.40       48.53     90.22 o 
   5  17   7       17.04      -12.46     38.40 o 
   6  17   7        2.98      -45.79     45.79 o 
   7  17   7       26.68       16.27     45.30 o 
  -9  18   7       90.20        1.39     33.42 o 
  -8  18   7       13.82       88.29     37.29 o 
  -7  18   7      102.85      120.71     37.89 o 
  -6  18   7       30.10       62.12     32.14 o 
  -5  18   7      151.48      203.71     37.42 o 
  -4  18   7      263.82      295.95     48.06 o 
  -3  18   7       49.06       63.39     31.11 o 
  -2  18   7        1.70       -5.44     19.37 o 
  -1  18   7        0.17        4.24     21.34 o 
   0  18   7      103.05       71.68     28.61 o 
   1  18   7        1.46        8.21     25.95 o 
   2  18   7       98.52      106.26     30.75 o 
   3  18   7       25.83      -35.61     41.57 o 
   4  18   7       54.34       -2.80     39.97 o 
   5  18   7      105.34       -9.00     32.08 o 
   6  18   7       93.98       18.82     40.58 o 
   7  18   7       25.68       31.03     35.38 o 
  -8  19   7       15.24       15.15     31.16 o 
  -7  19   7        4.86       26.80     37.77 o 
  -6  19   7       29.09       61.05     38.58 o 
  -5  19   7      266.00      323.33     51.12 o 
  -4  19   7      604.12      682.12     77.85 o 
  -3  19   7      768.19      842.92     86.27 o 
  -2  19   7      275.78      298.53     45.34 o 
  -1  19   7      202.18      211.23     39.54 o 
   0  19   7       31.48       17.92     24.32 o 
   1  19   7        6.55      -25.78     25.78 o 
   2  19   7      205.23      136.16     40.87 o 
   3  19   7      238.71      229.09     60.63 o 
   4  19   7       55.20      -13.01     72.79 o 
   5  19   7       10.84      -18.77     52.23 o 
   6  19   7       55.29        3.61     38.42 o 
  -7  20   7      172.42      141.81     42.19 o 
  -6  20   7      152.07      218.21     46.42 o 
  -5  20   7      108.33      197.33     47.15 o 
  -4  20   7       64.99      121.69     36.35 o 
  -3  20   7        0.41       95.46     35.67 o 
  -2  20   7      117.97      151.61     39.47 o 
  -1  20   7      131.85       94.65     30.26 o 
   0  20   7      123.01      105.31     32.22 o 
   1  20   7       52.29       36.09     22.20 o 
   2  20   7      166.74      177.97     51.08 o 
   3  20   7       33.84      -10.41     37.93 o 
   4  20   7        3.90        1.48     43.08 o 
   5  20   7        0.09       22.06     58.90 o 
  -6  21   7       85.97       64.06     34.31 o 
  -5  21   7      126.50       86.54     44.10 o 
  -4  21   7       58.31      175.46     54.64 o 
  -3  21   7       85.83       45.63     35.54 o 
  -2  21   7       21.72       16.62     26.61 o 
  -1  21   7       32.28       39.03     28.59 o 
   0  21   7       51.38       43.10     26.46 o 
   1  21   7       12.36       22.33     32.29 o 
   2  21   7        5.39        5.10     48.41 o 
   3  21   7       31.99       26.19     41.03 o 
   4  21   7        0.25        3.60     59.17 o 
  -5  22   7       90.80       52.31     47.69 o 
  -4  22   7        0.90       15.58     55.10 o 
  -3  22   7       28.26      107.66     35.19 o 
  -2  22   7       13.30       18.41     26.66 o 
  -1  22   7       96.79      117.09     31.84 o 
   0  22   7      147.18      163.42     45.11 o 
   1  22   7       49.10       37.35     34.68 o 
   2  22   7       16.80        2.50     39.15 o 
  -2  23   7      122.82      103.72     47.01 o 
  -1  23   7       47.13       34.25     30.12 o 
   0  23   7       21.28       27.26     30.72 o 
 -13   0   8      176.87      207.95    104.93 o 
 -12   0   8      758.20      806.83    180.43 o 
 -11   0   8      851.54      904.16     90.02 o 
 -10   0   8     2239.61     2356.85    136.73 o 
  -9   0   8     2142.60     2047.60    175.31 o 
  -8   0   8      942.60      753.84    179.79 o 
  -7   0   8        0.44       12.44     26.45 o 
  -6   0   8      408.58      458.31     67.64 o 
  -5   0   8       43.08       58.92     30.54 o 
  -4   0   8      377.55      386.09     61.74 o 
  -3   0   8      174.25      129.89     51.83 o 
  -2   0   8      668.51      699.34    112.61 o 
  -1   0   8       39.14       57.58     46.71 o 
   0   0   8        3.42       -0.64     33.91 o 
   1   0   8      202.75      229.06     71.02 o 
   2   0   8      934.39      882.97    135.64 o 
   3   0   8       88.91        3.20     56.95 o 
   4   0   8      577.84      554.07     78.08 o 
   5   0   8      605.58      557.43     81.44 o 
   6   0   8       71.87       43.08     33.65 o 
   7   0   8      242.48      131.66     66.86 o 
   8   0   8      160.45      136.28     82.54 o 
   9   0   8        3.28       83.18     76.78 o 
  10   0   8       26.14       51.19     62.70 o 
 -13   1   8      350.80      465.75     98.86 o 
 -12   1   8      265.53      289.20     48.92 o 
 -11   1   8        2.92       26.82     29.77 o 
 -10   1   8        4.95       84.70     25.27 o 
  -9   1   8       74.41      115.12     33.73 o 
  -8   1   8     1125.21      971.78    180.46 o 
  -7   1   8      288.35      319.93     41.71 o 
  -6   1   8       11.81       -1.59     17.54 o 
  -5   1   8     1244.92     1298.69     75.93 o 
  -4   1   8     3017.48     2962.50    112.43 o 
  -3   1   8      352.43      297.52     54.97 o 
  -2   1   8     1379.74     1367.76    113.46 o 
  -1   1   8      224.40      198.23     45.40 o 
   0   1   8       42.86       18.71     22.95 o 
   1   1   8      364.03      325.54     56.42 o 
   2   1   8     1420.47     1363.48    118.76 o 
   3   1   8      448.18      377.40     68.64 o 
   4   1   8      203.15      183.68     40.93 o 
   5   1   8      182.85      205.95     43.86 o 
   6   1   8       89.16       24.03     41.93 o 
   7   1   8       46.97       45.10     34.00 o 
   8   1   8      100.81      145.94     53.67 o 
   9   1   8       62.93      197.36     70.19 o 
  10   1   8       10.66      -56.39     56.39 o 
 -13   2   8      149.53      126.29     43.43 o 
 -12   2   8       79.56       76.97     32.20 o 
 -11   2   8       55.71       47.66     29.37 o 
 -10   2   8      414.23      496.42     45.81 o 
  -9   2   8     1849.46     1867.74    107.31 o 
  -8   2   8     1368.79     1177.99    204.93 o 
  -7   2   8     1056.21     1091.97     67.10 o 
  -6   2   8     3554.20     3646.30    115.89 o 
  -5   2   8     1204.08     1140.43     64.70 o 
  -4   2   8      271.95      295.61     33.34 o 
  -3   2   8       83.30       49.16     34.55 o 
  -2   2   8      346.43      412.04     65.37 o 
  -1   2   8     2589.73     2742.38    160.52 o 
   0   2   8     1528.59     1688.83    126.45 o 
   1   2   8     1006.41      934.17     96.34 o 
   2   2   8     2278.20     2133.59    118.14 o 
   3   2   8     1438.28     1423.22     99.32 o 
   4   2   8       97.93      152.91     38.78 o 
   5   2   8      138.15      166.87     43.24 o 
   6   2   8      261.44      291.16     48.79 o 
   7   2   8      216.37      239.92     52.04 o 
   8   2   8      259.74      221.94     84.80 o 
   9   2   8      427.40      641.50    109.80 o 
  10   2   8       30.75        8.08     49.44 o 
 -13   3   8       12.60      -39.18     39.18 o 
 -12   3   8        0.44       -6.13     29.83 o 
 -11   3   8       65.50       54.68     27.91 o 
 -10   3   8       57.89       71.63     26.77 o 
  -9   3   8       92.17       77.41     29.77 o 
  -8   3   8      338.26      266.97     44.03 o 
  -7   3   8      506.01      519.45     46.09 o 
  -6   3   8       10.41       29.25     19.76 o 
  -5   3   8      714.92      734.13     52.58 o 
  -4   3   8      120.74      119.50     22.74 o 
  -3   3   8      355.89      338.27     49.35 o 
  -2   3   8       41.53       28.86     23.39 o 
  -1   3   8        2.56       36.02     33.91 o 
   0   3   8       32.49       90.59     42.75 o 
   1   3   8      220.14      238.03     44.68 o 
   2   3   8        2.11        9.42     23.94 o 
   3   3   8        6.26       31.45     27.67 o 
   4   3   8     1060.94     1021.62     91.97 o 
   5   3   8       20.55        1.69     27.48 o 
   6   3   8       66.70       56.96     30.13 o 
   7   3   8        5.84        4.37     29.42 o 
   8   3   8       43.85       33.12     61.72 o 
   9   3   8        1.75       23.86     33.89 o 
  10   3   8      130.26      187.98     67.64 o 
 -13   4   8       14.45      -24.52     37.32 o 
 -12   4   8       41.06       59.52     30.48 o 
 -11   4   8      828.68      938.09     86.28 o 
 -10   4   8      712.02      796.20     76.45 o 
  -9   4   8      997.02     1075.42     72.39 o 
  -8   4   8     3074.89     3178.67    133.72 o 
  -7   4   8     1211.05     1344.09     73.16 o 
  -6   4   8     1583.51     1599.56     79.16 o 
  -5   4   8     1028.48     1010.20     69.07 o 
  -4   4   8       16.92       24.49     15.84 o 
  -3   4   8       13.58       39.15     27.85 o 
  -2   4   8     1323.43     1334.86     94.53 o 
  -1   4   8     2632.53     2676.59    133.94 o 
   0   4   8     5065.08     5434.85    281.85 o 
   1   4   8     3327.37     3364.23    148.87 o 
   2   4   8     1295.59     1320.70     95.87 o 
   3   4   8      253.94      205.25     45.30 o 
   4   4   8      124.37      142.14     41.92 o 
   5   4   8       40.72       71.24     30.81 o 
   6   4   8        3.38       -2.83     29.18 o 
   7   4   8      481.33      476.21     69.59 o 
   8   4   8       91.21      150.99     42.85 o 
   9   4   8      282.16      317.42     63.18 o 
  10   4   8      104.63       98.52    123.17 o 
 -13   5   8      420.18      466.90     65.30 o 
 -12   5   8      803.24      899.42     90.12 o 
 -11   5   8     1115.27     1312.58    101.03 o 
 -10   5   8      230.83      363.19     56.89 o 
  -9   5   8       22.37       90.27     27.99 o 
  -8   5   8        2.58       51.29     24.84 o 
  -7   5   8      489.55      565.55     48.64 o 
  -6   5   8     3629.98     3574.91    117.66 o 
  -5   5   8     4246.10     4365.67    126.33 o 
  -4   5   8     2502.38     2460.42    107.24 o 
  -3   5   8     7407.10     7538.71    220.10 o 
  -2   5   8     3866.94     3917.64    160.18 o 
  -1   5   8      596.46      646.57     68.55 o 
   0   5   8      279.09      333.79     45.07 o 
   1   5   8      380.04      406.31     54.86 o 
   2   5   8     3411.16     3520.99    156.74 o 
   3   5   8     2819.38     3026.95    179.12 o 
   4   5   8     1195.12     1222.87    101.55 o 
   5   5   8      962.20      938.91     79.13 o 
   6   5   8      879.93     1012.74     96.69 o 
   7   5   8      352.51      314.03     59.09 o 
   8   5   8        5.40       37.81     34.96 o 
   9   5   8        4.26      -17.42     40.40 o 
  10   5   8       76.28        1.27    146.20 o 
 -13   6   8       61.37       45.62     32.97 o 
 -12   6   8       81.51       77.54     37.77 o 
 -11   6   8      521.26      523.58     68.06 o 
 -10   6   8      890.40     1072.05     88.31 o 
  -9   6   8     1278.03     1295.45    110.22 o 
  -8   6   8      761.34      757.03     59.07 o 
  -7   6   8     1124.82     1092.90     66.85 o 
  -6   6   8        4.29        8.25     18.36 o 
  -5   6   8      105.13      125.46     24.18 o 
  -4   6   8       83.62       46.90     18.49 o 
  -3   6   8       97.47       96.80     33.26 o 
  -2   6   8      348.43      358.81     50.66 o 
  -1   6   8      463.88      435.47     49.05 o 
   0   6   8      294.38      279.44     41.33 o 
   1   6   8      426.28      432.63     49.15 o 
   2   6   8       28.65       -0.38     27.69 o 
   3   6   8      862.97      738.64     79.95 o 
   4   6   8      447.98      394.22     79.42 o 
   5   6   8        2.04       16.64     26.09 o 
   6   6   8        5.74       58.86     38.61 o 
   7   6   8       74.37       23.14     34.47 o 
   8   6   8       59.11       57.36     32.39 o 
   9   6   8       14.39       71.81     47.82 o 
  10   6   8       17.66      -41.89     49.41 o 
 -13   7   8        1.39       16.11     33.13 o 
 -12   7   8        7.95       -3.80     31.09 o 
 -11   7   8       22.64       77.61     34.73 o 
 -10   7   8      103.33      156.94     42.55 o 
  -9   7   8      507.37      596.65     67.05 o 
  -8   7   8       14.07       35.57     24.38 o 
  -7   7   8       56.52       62.01     21.38 o 
  -6   7   8       96.24       85.86     22.51 o 
  -5   7   8       20.79        4.56     16.45 o 
  -4   7   8      125.20       99.79     27.27 o 
  -3   7   8       76.95       69.60     30.50 o 
  -2   7   8       20.34       31.06     23.69 o 
  -1   7   8       29.41       41.56     23.01 o 
   0   7   8      155.02      151.46     34.65 o 
   1   7   8       49.21       11.32     27.52 o 
   2   7   8       12.29      -30.20     30.20 o 
   3   7   8      161.09       90.17     55.36 o 
   4   7   8      379.04      280.33     81.43 o 
   5   7   8        1.51        2.95     44.88 o 
   6   7   8        0.12        2.25     36.12 o 
   7   7   8        1.13        2.58     32.42 o 
   8   7   8       31.60       20.55     36.33 o 
   9   7   8       57.81       54.59     35.53 o 
  10   7   8       85.06       53.35     43.32 o 
 -13   8   8       38.50      -33.25     46.71 o 
 -12   8   8       72.12       49.92     58.06 o 
 -11   8   8      103.58      105.19     38.65 o 
 -10   8   8        2.61       32.11     33.72 o 
  -9   8   8        0.04       60.57     28.71 o 
  -8   8   8       58.02       72.36     30.12 o 
  -7   8   8        1.68        6.65     17.70 o 
  -6   8   8       12.25       10.93     16.36 o 
  -5   8   8        0.34      -14.13     18.87 o 
  -4   8   8       44.37       27.11     26.59 o 
  -3   8   8       78.29       36.46     20.67 o 
  -2   8   8       87.11       95.14     24.23 o 
  -1   8   8      507.30      502.04     52.41 o 
   0   8   8      327.62      267.83     44.82 o 
   1   8   8        4.56       15.30     21.59 o 
   2   8   8      153.75      100.13     25.40 o 
   3   8   8       10.59        8.88     29.09 o 
   4   8   8        1.38        2.99     27.06 o 
   5   8   8       28.58       -8.70     30.29 o 
   6   8   8       42.38       27.64     30.37 o 
   7   8   8       27.39       17.61     29.58 o 
   8   8   8        2.96      -41.27     41.27 o 
   9   8   8        0.04       -6.17     47.08 o 
  10   8   8        0.61      -48.06     73.43 o 
 -12   9   8        0.52        9.87     40.77 o 
 -11   9   8        9.11       43.77     34.42 o 
 -10   9   8       24.79       70.71     44.11 o 
  -9   9   8      348.97      347.94     59.47 o 
  -8   9   8     1283.98     1234.57     87.62 o 
  -7   9   8      365.83      351.27     48.08 o 
  -6   9   8       24.69       31.89     19.69 o 
  -5   9   8       97.39       79.57     29.64 o 
  -4   9   8      140.02      111.11     19.89 o 
  -3   9   8      155.02      139.73     28.56 o 
  -2   9   8       73.41       55.36     20.59 o 
  -1   9   8       15.64       28.90     20.82 o 
   0   9   8       63.11        8.96     20.36 o 
   1   9   8       45.75        7.88     22.36 o 
   2   9   8      429.85      373.62     44.70 o 
   3   9   8      292.78      351.20     47.60 o 
   4   9   8      176.51      183.57     43.96 o 
   5   9   8        3.59       -7.41     31.62 o 
   6   9   8        6.42       -8.24     28.74 o 
   7   9   8       36.65       15.37     30.03 o 
   8   9   8      160.58      112.27     41.10 o 
   9   9   8       36.08      -60.66     60.66 o 
 -12  10   8      321.29      356.79     71.92 o 
 -11  10   8      270.70      276.70     64.73 o 
 -10  10   8      661.98      649.37     92.70 o 
  -9  10   8      238.46      199.25     45.86 o 
  -8  10   8      163.09      228.78     44.60 o 
  -7  10   8      684.06      703.70     80.25 o 
  -6  10   8       19.41      -15.25     20.71 o 
  -5  10   8        0.33        5.91     19.50 o 
  -4  10   8        4.40       10.86     15.89 o 
  -3  10   8      244.58      227.47     30.38 o 
  -2  10   8       15.75       -1.84     20.69 o 
  -1  10   8      761.97      758.72     62.36 o 
   0  10   8      820.07      899.38     65.62 o 
   1  10   8      326.22      258.03     39.99 o 
   2  10   8      107.86       94.50     30.00 o 
   3  10   8       32.00       16.76     46.91 o 
   4  10   8       23.54       -7.18     24.78 o 
   5  10   8       28.75       20.09     31.01 o 
   6  10   8       23.27       -1.43     28.38 o 
   7  10   8        2.73      -23.08     38.23 o 
   8  10   8       35.45       17.85     40.91 o 
   9  10   8        4.32      -79.62     79.62 o 
 -12  11   8      308.67      400.39     74.71 o 
 -11  11   8      429.49      425.06     76.38 o 
 -10  11   8      569.07      706.03     92.97 o 
  -9  11   8      450.12      490.18     66.63 o 
  -8  11   8        0.88       63.73     28.71 o 
  -7  11   8      554.28      582.86     74.54 o 
  -6  11   8     1073.28     1095.30     96.91 o 
  -5  11   8     2242.91     2180.07    112.26 o 
  -4  11   8     2508.07     2628.18    140.07 o 
  -3  11   8     2315.33     2237.29    105.53 o 
  -2  11   8     1012.47     1046.24     75.02 o 
  -1  11   8      770.89      788.64     61.42 o 
   0  11   8      571.84      563.10     88.94 o 
   1  11   8      542.41      566.33     53.46 o 
   2  11   8      469.74      408.91     57.90 o 
   3  11   8      457.33      520.59     53.58 o 
   4  11   8     1358.27     1409.48     90.12 o 
   5  11   8      539.34      639.61     72.26 o 
   6  11   8      368.47      346.55     50.19 o 
   7  11   8      105.33       27.68     58.71 o 
   8  11   8       10.40       -8.85     45.03 o 
   9  11   8       51.31       20.55     46.01 o 
 -11  12   8        0.83        9.71     38.57 o 
 -10  12   8      150.41      169.94     58.68 o 
  -9  12   8      316.82      364.11     58.46 o 
  -8  12   8      762.66      838.30     79.37 o 
  -7  12   8      838.65      804.21     89.37 o 
  -6  12   8      434.83      433.40     64.76 o 
  -5  12   8      117.78      111.69     35.73 o 
  -4  12   8        9.58       33.07     26.38 o 
  -3  12   8       80.92       69.06     24.45 o 
  -2  12   8      294.63      285.85     37.46 o 
  -1  12   8      780.73      792.52     57.55 o 
   0  12   8     1651.02     1595.09     88.53 o 
   1  12   8      927.88      895.70     70.00 o 
   2  12   8      405.43      363.98     44.72 o 
   3  12   8       91.29       61.84     28.44 o 
   4  12   8       10.62        2.87     25.08 o 
   5  12   8       43.92       36.11     27.68 o 
   6  12   8       88.92      -13.03     40.12 o 
   7  12   8      201.66      181.56    115.26 o 
   8  12   8      161.26       60.20     42.48 o 
 -11  13   8        3.02       18.82     36.98 o 
 -10  13   8       13.03       88.69     47.91 o 
  -9  13   8        2.29       67.41     35.70 o 
  -8  13   8        0.92       56.30     31.49 o 
  -7  13   8        0.13       12.05     34.09 o 
  -6  13   8        2.41      -13.92     32.54 o 
  -5  13   8       63.56       95.35     37.45 o 
  -4  13   8       99.48       71.13     41.64 o 
  -3  13   8      117.94      108.62     26.56 o 
  -2  13   8        1.46       17.98     23.44 o 
  -1  13   8       56.31       49.05     22.08 o 
   0  13   8        2.25       37.31     25.38 o 
   1  13   8        1.19       25.10     21.44 o 
   2  13   8      119.86      141.60     34.08 o 
   3  13   8      193.47      181.71     34.92 o 
   4  13   8       62.05       17.95     25.20 o 
   5  13   8       43.88       55.05     31.10 o 
   6  13   8       32.04       46.82     39.32 o 
   7  13   8       30.17      -18.32     53.85 o 
   8  13   8        0.16      -16.08    194.51 o 
 -10  14   8      209.83      208.18     52.61 o 
  -9  14   8      183.36      241.55     51.46 o 
  -8  14   8      602.15      697.62     76.55 o 
  -7  14   8      636.92      646.71     71.61 o 
  -6  14   8      529.19      563.43     74.74 o 
  -5  14   8      125.11      129.62     42.33 o 
  -4  14   8       18.83       16.87     24.97 o 
  -3  14   8       26.96       56.97     24.96 o 
  -2  14   8      307.13      310.00     40.69 o 
  -1  14   8      637.01      677.44     59.12 o 
   0  14   8      643.89      633.19     58.94 o 
   1  14   8      592.89      582.24     56.78 o 
   2  14   8      293.49      356.40     47.21 o 
   3  14   8      191.93      193.58     39.28 o 
   4  14   8       58.13        6.39     42.68 o 
   5  14   8       28.19       23.42     48.47 o 
   6  14   8       70.17        6.16     51.93 o 
   7  14   8       24.63      -59.23    171.80 o 
   8  14   8       35.60       -2.71    254.01 o 
 -10  15   8       34.78        6.40     31.24 o 
  -9  15   8       29.03       56.45     35.95 o 
  -8  15   8      253.58      246.16     51.84 o 
  -7  15   8      118.24      195.37     45.86 o 
  -6  15   8      149.20      201.60     49.57 o 
  -5  15   8      100.29       53.33     31.52 o 
  -4  15   8      163.93      150.55     37.94 o 
  -3  15   8      223.98      196.37     41.80 o 
  -2  15   8       45.51       34.72     19.24 o 
  -1  15   8       10.20        0.94     21.27 o 
   0  15   8        1.02       17.90     25.06 o 
   1  15   8       71.20       36.17     25.17 o 
   2  15   8        1.48      -22.66     29.07 o 
   3  15   8       62.67       10.63     27.00 o 
   4  15   8       32.86       44.10     30.46 o 
   5  15   8       38.28        5.51     53.14 o 
   6  15   8       47.57       65.27     66.54 o 
   7  15   8       75.29      -66.69     87.34 o 
  -9  16   8      129.34      121.48     39.43 o 
  -8  16   8        1.29       33.81     30.43 o 
  -7  16   8       35.93       59.33     32.21 o 
  -6  16   8        3.41       55.39     33.58 o 
  -5  16   8        0.49       45.66     32.30 o 
  -4  16   8       34.65        5.52     31.01 o 
  -3  16   8       10.73      -15.66     24.28 o 
  -2  16   8        5.91      -25.30     25.30 o 
  -1  16   8        0.91       -1.96     45.36 o 
   0  16   8       11.40       34.58     23.65 o 
   1  16   8        0.12       13.07     24.97 o 
   2  16   8        0.07       18.92     25.60 o 
   3  16   8       32.51       13.14     30.11 o 
   4  16   8        3.70      -34.50     34.50 o 
   5  16   8       69.90        2.99     32.13 o 
   6  16   8      229.78      184.01     67.39 o 
  -9  17   8        7.23        7.36     29.08 o 
  -8  17   8        8.53       25.01     53.19 o 
  -7  17   8       32.86       44.37     34.38 o 
  -6  17   8       12.87       17.45     26.55 o 
  -5  17   8       25.62       53.36     32.93 o 
  -4  17   8      174.62      192.19     44.68 o 
  -3  17   8      144.13       93.74     31.42 o 
  -2  17   8      123.39      109.09     28.83 o 
  -1  17   8       46.56       12.41     23.70 o 
   0  17   8       16.34       39.89     27.61 o 
   1  17   8       21.04       -8.37     26.58 o 
   2  17   8        0.55       13.67     25.93 o 
   3  17   8       82.84       60.80     43.51 o 
   4  17   8        2.82       -2.54     36.31 o 
   5  17   8       19.12      -14.89     35.38 o 
   6  17   8        0.39      -50.49     59.13 o 
  -8  18   8      148.33      230.07     52.22 o 
  -7  18   8       72.76       81.86     37.16 o 
  -6  18   8       82.95      126.92     40.40 o 
  -5  18   8      186.04      222.28     37.25 o 
  -4  18   8        1.60       23.30     29.23 o 
  -3  18   8       11.66        7.93     30.90 o 
  -2  18   8      114.54      152.40     44.04 o 
  -1  18   8      265.77      268.95     42.63 o 
   0  18   8      307.10      298.49     41.68 o 
   1  18   8      406.10      332.30     50.08 o 
   2  18   8       93.66       53.36     52.63 o 
   3  18   8        0.78       -6.45     68.06 o 
   4  18   8        6.87      -23.31     38.70 o 
   5  18   8       54.72       39.86     43.31 o 
  -7  19   8       12.69       34.30     33.28 o 
  -6  19   8        0.33       12.49     35.02 o 
  -5  19   8        0.16       36.98     25.77 o 
  -4  19   8       20.07       57.09     26.21 o 
  -3  19   8       51.55       56.69     32.29 o 
  -2  19   8       20.67       66.57     40.26 o 
  -1  19   8       30.64       42.97     26.53 o 
   0  19   8        0.08       11.84     23.23 o 
   1  19   8        0.80        4.13     35.10 o 
   2  19   8       12.05       80.01     44.56 o 
   3  19   8       32.25        8.88     39.25 o 
   4  19   8       30.15       -7.41     38.79 o 
  -6  20   8       74.68       74.11     35.78 o 
  -5  20   8       98.80      154.02     51.13 o 
  -4  20   8       58.56       91.68     45.53 o 
  -3  20   8        0.42       -4.93     25.08 o 
  -2  20   8      103.14      154.89     41.86 o 
  -1  20   8      109.45       96.74     36.02 o 
   0  20   8      358.36      361.68     53.70 o 
   1  20   8      190.69      185.35     42.30 o 
   2  20   8       60.71       82.99     41.80 o 
   3  20   8       40.68        9.70     41.70 o 
  -4  21   8      225.44      262.94     50.65 o 
  -3  21   8      195.68      161.74     38.47 o 
  -2  21   8      158.70      212.80     51.50 o 
  -1  21   8       50.69       69.24     35.14 o 
   0  21   8        9.01        0.32     26.91 o 
   1  21   8        2.91        6.40     38.31 o 
 -13   1   9       10.62      106.54     66.54 o 
 -12   1   9        6.73       45.77     43.96 o 
 -11   1   9       31.86       48.43     35.96 o 
 -10   1   9      301.89      322.94     67.05 o 
  -9   1   9      694.94      833.88     72.88 o 
  -8   1   9     1715.88     1669.10    101.09 o 
  -7   1   9     1018.04     1044.55     76.02 o 
  -6   1   9       46.02       36.47     21.19 o 
  -5   1   9      547.37      563.70     54.19 o 
  -4   1   9       42.20       15.75     35.25 o 
  -3   1   9      970.70      920.22     99.97 o 
  -2   1   9       19.85      -11.34     32.35 o 
  -1   1   9     1013.22     1157.67    113.77 o 
   0   1   9      305.18      254.86     57.00 o 
   1   1   9        3.21      -23.69     38.42 o 
   2   1   9        4.16      -10.86     41.35 o 
   3   1   9       12.29        4.43     66.54 o 
   4   1   9       79.76       44.93     54.39 o 
   5   1   9      272.87      255.30     51.84 o 
   6   1   9       82.17       18.27     44.42 o 
   7   1   9        8.77      -23.26     37.49 o 
   8   1   9        4.11      169.55     69.95 o 
   9   1   9      126.45      160.85     67.55 o 
 -12   2   9      435.09      488.95     73.33 o 
 -11   2   9      708.89      775.66     80.88 o 
 -10   2   9      577.69      558.21     63.24 o 
  -9   2   9      371.56      416.67     54.56 o 
  -8   2   9      209.50      208.87     40.28 o 
  -7   2   9      398.50      390.75     48.66 o 
  -6   2   9      157.02      183.37     35.76 o 
  -5   2   9      104.19      101.81     25.32 o 
  -4   2   9      549.32      600.80     82.78 o 
  -3   2   9     1733.63     1760.65    140.20 o 
  -2   2   9      470.35      451.71     73.04 o 
  -1   2   9      862.62      881.62    100.19 o 
   0   2   9     1951.28     2044.98    151.77 o 
   1   2   9     1061.54     1095.63    112.86 o 
   2   2   9       19.69       11.48     31.36 o 
   3   2   9       11.51       17.63     45.01 o 
   4   2   9        3.23        3.95     30.70 o 
   5   2   9       46.55       28.55     37.19 o 
   6   2   9       25.94       17.76     42.42 o 
   7   2   9       10.77      -34.05     34.05 o 
   8   2   9        3.58       64.84     46.85 o 
   9   2   9        7.52      109.67     68.97 o 
 -12   3   9      205.35      232.17     50.52 o 
 -11   3   9      191.66      244.56     47.21 o 
 -10   3   9      329.01      239.29     47.42 o 
  -9   3   9      112.78      132.33     35.90 o 
  -8   3   9      174.55      154.24     33.25 o 
  -7   3   9     1184.33     1201.49     72.63 o 
  -6   3   9     1499.44     1462.55     78.87 o 
  -5   3   9      684.13      625.53     51.42 o 
  -4   3   9     2848.61     2741.49    138.18 o 
  -3   3   9     2841.09     2964.93    178.70 o 
  -2   3   9      950.92      944.47    105.76 o 
  -1   3   9      695.49      648.98     89.98 o 
   0   3   9        8.00       43.46     42.67 o 
   1   3   9      133.40      167.87     56.29 o 
   2   3   9      408.06      444.25     74.00 o 
   3   3   9     1373.33     1464.94    110.01 o 
   4   3   9     1057.20     1087.35    117.72 o 
   5   3   9      935.51      993.04    118.08 o 
   6   3   9      358.53      357.88     98.91 o 
   7   3   9      222.28      138.98     61.20 o 
   8   3   9       40.95        9.32     34.95 o 
   9   3   9        9.65      101.15     91.82 o 
 -12   4   9       22.95       -8.24     37.49 o 
 -11   4   9      210.69      221.71     76.10 o 
 -10   4   9      257.88      238.64     49.10 o 
  -9   4   9      408.76      474.93     55.77 o 
  -8   4   9      287.44      335.77     47.91 o 
  -7   4   9      653.94      675.86     55.52 o 
  -6   4   9      219.25      200.38     31.03 o 
  -5   4   9       31.11        7.03     18.70 o 
  -4   4   9       21.16       58.69     26.67 o 
  -3   4   9       11.67      -12.00     28.02 o 
  -2   4   9      902.14      907.68    102.69 o 
  -1   4   9     2154.76     2144.14    157.35 o 
   0   4   9     3070.98     3172.34    190.82 o 
   1   4   9     1431.36     1474.37    104.94 o 
   2   4   9      880.41      862.84     83.76 o 
   3   4   9      696.33      686.53     96.59 o 
   4   4   9       30.71       67.79     33.92 o 
   5   4   9       21.31       51.35     36.02 o 
   6   4   9      167.82      214.55     71.13 o 
   7   4   9      239.25      153.51     68.46 o 
   8   4   9      193.75      187.34     62.56 o 
   9   4   9      100.24      298.59     87.50 o 
 -12   5   9        6.58       60.36     39.11 o 
 -11   5   9       19.40       32.89     36.60 o 
 -10   5   9       33.86       50.77     47.31 o 
  -9   5   9       53.07       58.16     29.87 o 
  -8   5   9      131.16      143.77     34.58 o 
  -7   5   9      149.54      150.89     30.03 o 
  -6   5   9       22.54       35.66     19.08 o 
  -5   5   9        2.77       -5.55     19.38 o 
  -4   5   9       23.05       19.75     21.19 o 
  -3   5   9      196.19      200.01     42.56 o 
  -2   5   9     1129.05     1244.98     97.98 o 
  -1   5   9      504.34      532.56     69.34 o 
   0   5   9      610.95      722.07    127.33 o 
   1   5   9       84.33       61.38     31.28 o 
   2   5   9      201.82      263.42     53.20 o 
   3   5   9       36.65       25.70     36.77 o 
   4   5   9        8.91      -10.60     33.86 o 
   5   5   9       86.37       96.67     69.81 o 
   6   5   9      108.88      163.02     52.76 o 
   7   5   9        0.31       45.52     42.06 o 
   8   5   9        0.01       69.06     40.86 o 
   9   5   9        1.28      -16.60     43.81 o 
 -12   6   9       50.25       11.19     35.21 o 
 -11   6   9       53.88       86.47     37.70 o 
 -10   6   9        1.45       51.92     32.85 o 
  -9   6   9      267.33      298.97     55.95 o 
  -8   6   9       56.14       56.38     24.23 o 
  -7   6   9      579.13      570.61     53.49 o 
  -6   6   9      538.31      498.77     49.78 o 
  -5   6   9       17.18       23.31     20.66 o 
  -4   6   9       63.47       29.51     20.06 o 
  -3   6   9       38.06       57.20     26.45 o 
  -2   6   9      214.37      221.05     46.90 o 
  -1   6   9     1279.54     1342.82    104.15 o 
   0   6   9      697.49      655.70     63.23 o 
   1   6   9      985.21     1078.66     91.61 o 
   2   6   9     1250.43     1236.87    120.84 o 
   3   6   9        7.74       -9.38     26.99 o 
   4   6   9        6.92       13.87     42.42 o 
   5   6   9      105.25      110.00     99.40 o 
   6   6   9      115.02      239.53     56.15 o 
   7   6   9      111.63       80.16     66.46 o 
   8   6   9      333.86      285.75     66.73 o 
   9   6   9      236.16      243.84     61.75 o 
 -12   7   9       58.52       29.15     51.19 o 
 -11   7   9        6.73      109.04     43.82 o 
 -10   7   9      192.18      252.06     53.46 o 
  -9   7   9      278.58      379.53     63.55 o 
  -8   7   9      531.53      494.36     58.30 o 
  -7   7   9      708.13      741.51     59.85 o 
  -6   7   9     1119.52     1193.50     72.56 o 
  -5   7   9      689.13      680.65     64.50 o 
  -4   7   9       72.20       26.26     21.79 o 
  -3   7   9      259.63      248.40     47.88 o 
  -2   7   9      295.92      225.43     40.38 o 
  -1   7   9       64.98       43.92     22.23 o 
   0   7   9        7.44       -6.74     21.44 o 
   1   7   9        4.64       -1.99     27.31 o 
   2   7   9      259.36      103.78     78.24 o 
   3   7   9      480.43      515.47     71.47 o 
   4   7   9      107.84       56.29     34.96 o 
   5   7   9        3.38       18.43     37.88 o 
   6   7   9       82.41       59.58     36.79 o 
   7   7   9       39.98       54.94     34.00 o 
   8   7   9       36.43        1.40     43.55 o 
 -12   8   9      381.31      498.07     83.42 o 
 -11   8   9      304.68      418.10    130.68 o 
 -10   8   9      636.41      867.00    100.87 o 
  -9   8   9      100.71      151.14     41.51 o 
  -8   8   9        3.18       21.13     24.27 o 
  -7   8   9       13.57       18.81     20.43 o 
  -6   8   9      368.72      369.29     51.20 o 
  -5   8   9     1571.78     1702.86    101.20 o 
  -4   8   9     1718.91     1812.31    103.05 o 
  -3   8   9      486.42      604.18     71.37 o 
  -2   8   9     1145.91     1196.24     98.18 o 
  -1   8   9       50.03       35.69     25.86 o 
   0   8   9        2.82       -5.48     24.56 o 
   1   8   9      107.90       12.93     35.56 o 
   2   8   9      199.85      182.89     43.28 o 
   3   8   9       78.61       52.09     31.39 o 
   4   8   9        8.78        1.37     51.51 o 
   5   8   9       55.86       91.03     36.56 o 
   6   8   9       10.38       18.97     34.66 o 
   7   8   9        4.35       -0.25     39.12 o 
   8   8   9        0.72      -47.52     47.52 o 
 -11   9   9        6.12       39.74     44.77 o 
 -10   9   9        1.33      123.00     53.50 o 
  -9   9   9      189.13      242.79     57.99 o 
  -8   9   9      251.77      184.73     45.48 o 
  -7   9   9      449.19      473.76     70.01 o 
  -6   9   9     1388.75     1394.82     94.27 o 
  -5   9   9      828.66      818.90     71.88 o 
  -4   9   9       57.55       65.05     33.97 o 
  -3   9   9       41.07       34.81     36.94 o 
  -2   9   9       38.80       74.74     34.34 o 
  -1   9   9        4.17      -18.70     25.38 o 
   0   9   9       28.16       11.83     25.17 o 
   1   9   9       84.74       71.32     31.50 o 
   2   9   9      302.08      249.60     58.41 o 
   3   9   9       89.17      111.48     51.09 o 
   4   9   9      165.04      166.24     47.27 o 
   5   9   9      194.12      139.85     39.51 o 
   6   9   9        6.50       13.12     54.52 o 
   7   9   9        0.51      -30.07     31.48 o 
   8   9   9       22.87      -58.97     58.97 o 
 -11  10   9        0.36       65.76     42.61 o 
 -10  10   9        4.28       60.50     42.69 o 
  -9  10   9      103.19      175.13     51.95 o 
  -8  10   9      443.10      522.17     71.72 o 
  -7  10   9      720.03      799.48     86.91 o 
  -6  10   9      605.35      634.41     64.93 o 
  -5  10   9       52.28       66.72     27.85 o 
  -4  10   9       75.57      101.95     33.75 o 
  -3  10   9        2.16      -25.47     25.47 o 
  -2  10   9       71.72       39.87     22.01 o 
  -1  10   9      686.36      554.04     71.60 o 
   0  10   9      781.92      732.63     65.23 o 
   1  10   9      602.29      502.36     81.54 o 
   2  10   9      398.14      330.75     59.19 o 
   3  10   9        1.94       -0.26     39.43 o 
   4  10   9        3.85       27.21     42.94 o 
   5  10   9       10.12       -3.84     26.86 o 
   6  10   9      116.06      138.98     37.19 o 
   7  10   9      164.91       66.65     40.65 o 
   8  10   9      186.64       87.42     64.30 o 
 -11  11   9       38.90      149.91     54.85 o 
 -10  11   9      231.37      310.28     69.47 o 
  -9  11   9       83.37      129.64     36.83 o 
  -8  11   9       32.86       43.65     40.38 o 
  -7  11   9       73.39       79.38     30.08 o 
  -6  11   9       28.53       -5.82     35.60 o 
  -5  11   9        0.04       13.00     23.44 o 
  -4  11   9       64.76       40.21     26.13 o 
  -3  11   9       12.15       28.79     27.43 o 
  -2  11   9       30.94       25.86     22.79 o 
  -1  11   9        8.14       -9.42     33.96 o 
   0  11   9       61.83       54.28     29.89 o 
   1  11   9        7.23       -8.51     22.02 o 
   2  11   9        0.02        6.14     28.72 o 
   3  11   9       88.82      114.57     34.27 o 
   4  11   9       11.68       -6.37     28.26 o 
   5  11   9        0.93      -33.91     33.91 o 
   6  11   9       71.40       62.92     33.42 o 
   7  11   9       21.77        5.17     45.30 o 
 -10  12   9        6.17      102.77     47.44 o 
  -9  12   9      234.49      267.15     52.64 o 
  -8  12   9      207.69      254.78     50.20 o 
  -7  12   9       36.09       84.17     33.55 o 
  -6  12   9       33.89       63.11     32.96 o 
  -5  12   9       13.69      -10.25     30.26 o 
  -4  12   9       28.58       19.99     30.52 o 
  -3  12   9      319.84      222.85     62.43 o 
  -2  12   9      258.41      244.71     48.12 o 
  -1  12   9      298.32      238.65     39.55 o 
   0  12   9      848.73      920.73     71.29 o 
   1  12   9      552.83      555.73     56.98 o 
   2  12   9      206.19      165.52     34.16 o 
   3  12   9      167.24      146.80     35.16 o 
   4  12   9      138.03      141.56     43.06 o 
   5  12   9      108.90      101.58     43.92 o 
   6  12   9      105.83       79.87     46.57 o 
   7  12   9       50.47       77.05     52.70 o 
 -10  13   9       39.88      130.14     52.73 o 
  -9  13   9        1.98       57.98     39.06 o 
  -8  13   9       64.61      121.86     43.23 o 
  -7  13   9      317.62      371.81     66.04 o 
  -6  13   9      536.02      519.79     74.87 o 
  -5  13   9      644.35      647.07     78.95 o 
  -4  13   9      855.49      781.96    107.04 o 
  -3  13   9      742.08      681.42     69.56 o 
  -2  13   9      451.06      359.85     44.48 o 
  -1  13   9      410.14      411.11     50.23 o 
   0  13   9       73.27       86.40     33.01 o 
   1  13   9      106.87      109.83     28.78 o 
   2  13   9      245.32      285.06     45.61 o 
   3  13   9      559.26      600.59     65.12 o 
   4  13   9      334.86      403.46     56.52 o 
   5  13   9      230.25      209.08     45.12 o 
   6  13   9      338.79      238.71     78.71 o 
  -9  14   9      168.40      230.81     54.09 o 
  -8  14   9       57.41       98.60     47.38 o 
  -7  14   9        5.30       50.40     37.26 o 
  -6  14   9       71.14       55.87     39.14 o 
  -5  14   9      140.89      222.67     51.04 o 
  -4  14   9      115.69      146.42     54.10 o 
  -3  14   9      504.31      464.96     67.18 o 
  -2  14   9      213.37      231.79     37.88 o 
  -1  14   9       38.89       70.73     28.45 o 
   0  14   9       35.14       36.75     23.77 o 
   1  14   9        4.48       40.50     28.07 o 
   2  14   9        2.22       27.16     26.45 o 
   3  14   9        1.82       11.27     26.19 o 
   4  14   9       20.41       11.45     26.39 o 
   5  14   9       15.28      -46.37     46.98 o 
   6  14   9        9.98      -33.92     44.63 o 
  -9  15   9      180.11      219.77     53.83 o 
  -8  15   9      189.43      330.72     58.78 o 
  -7  15   9      331.62      346.74     58.15 o 
  -6  15   9      108.38       84.34     40.18 o 
  -5  15   9       46.41       55.57     46.81 o 
  -4  15   9       16.60       34.97     35.71 o 
  -3  15   9       63.31       66.93     34.27 o 
  -2  15   9       56.58       49.09     28.23 o 
  -1  15   9      224.85      233.21     48.72 o 
   0  15   9       15.90       11.14     21.10 o 
   1  15   9       61.72       77.28     29.39 o 
   2  15   9       95.72       78.74     31.15 o 
   3  15   9       13.62       -3.12     29.70 o 
   4  15   9       21.84        2.89     29.14 o 
   5  15   9        2.57      -26.42     57.26 o 
  -8  16   9       22.64       89.51     39.07 o 
  -7  16   9        4.08       91.09     40.47 o 
  -6  16   9       38.83       95.12     43.32 o 
  -5  16   9       45.23       28.58     79.34 o 
  -4  16   9       25.01       39.35     36.72 o 
  -3  16   9        1.43      -16.69     27.11 o 
  -2  16   9       18.35       23.68     28.39 o 
  -1  16   9        4.68       12.23     25.74 o 
   0  16   9        7.74       44.80     28.10 o 
   1  16   9       30.35       37.06     30.26 o 
   2  16   9       13.60       24.96     28.47 o 
   3  16   9       39.35       18.64     44.05 o 
   4  16   9       27.56       20.22     33.12 o 
   5  16   9        8.59       18.76     64.09 o 
  -7  17   9      137.53      216.25     52.53 o 
  -6  17   9       58.12       81.24     38.68 o 
  -5  17   9        0.31       47.56     43.07 o 
  -4  17   9       19.59       18.50     30.87 o 
  -3  17   9       12.72       24.04     30.14 o 
  -2  17   9       72.15      119.41     38.39 o 
  -1  17   9       84.52      113.20     36.06 o 
   0  17   9       77.26      111.82     45.34 o 
   1  17   9        3.50        6.68     26.77 o 
   2  17   9       30.24       34.70     42.20 o 
   3  17   9        2.86       49.24     39.03 o 
   4  17   9       24.33      -51.07     65.66 o 
  -6  18   9      112.12      148.79     45.72 o 
  -5  18   9       76.92       11.95     45.43 o 
  -4  18   9       56.06       40.29     27.47 o 
  -3  18   9      185.91      185.59     48.14 o 
  -2  18   9      128.53      126.15     43.88 o 
  -1  18   9       84.43       96.25     31.97 o 
   0  18   9        6.52      -11.82     37.59 o 
   1  18   9       26.22       46.71     30.14 o 
   2  18   9       55.18       66.52     33.22 o 
   3  18   9        1.40       11.09     41.47 o 
  -5  19   9      199.37      280.67     61.01 o 
  -4  19   9      273.93      320.40     61.84 o 
  -3  19   9      124.43      120.80     41.94 o 
  -2  19   9      157.68      118.80     43.74 o 
  -1  19   9      117.63      106.65     43.54 o 
   0  19   9        0.12       19.00     28.85 o 
   1  19   9      108.73      104.08     32.45 o 
 -11   0  10      307.37      357.16     79.41 o 
 -10   0  10      196.42      203.60     59.94 o 
  -9   0  10      141.87      121.64     44.97 o 
  -8   0  10      113.30       81.31     45.61 o 
  -7   0  10     1110.29     1258.48    127.09 o 
  -6   0  10     1765.69     1725.80    163.80 o 
  -5   0  10     2423.03     2625.23    262.97 o 
  -4   0  10     2157.64     2277.17    240.58 o 
  -3   0  10     2319.42     2343.71    241.22 o 
  -2   0  10      797.34     1075.56    168.92 o 
  -1   0  10       82.61      111.33     73.58 o 
   0   0  10      193.12      220.74     83.18 o 
   1   0  10       64.57      173.39     88.30 o 
   2   0  10     1014.07     1060.84    172.12 o 
   3   0  10      963.16     1201.61    191.31 o 
   4   0  10      360.18      500.35    123.49 o 
   5   0  10      225.87      179.79     98.53 o 
   6   0  10       12.87      -28.79     76.78 o 
   7   0  10       33.51      141.18    190.67 o 
   8   0  10       72.91      259.77    126.69 o 
 -11   1  10      209.69      301.65     54.43 o 
 -10   1  10      410.16      350.22     56.44 o 
  -9   1  10      621.43      573.23     65.31 o 
  -8   1  10      877.51      903.06     77.69 o 
  -7   1  10      543.71      568.85     61.90 o 
  -6   1  10      168.07      206.60     39.95 o 
  -5   1  10        2.68       39.54     41.40 o 
  -4   1  10       98.13      174.43     58.48 o 
  -3   1  10       45.11      116.32     50.56 o 
  -2   1  10      493.09      603.42     93.62 o 
  -1   1  10       57.86      139.01     49.74 o 
   0   1  10      246.29      271.84     65.73 o 
   1   1  10      856.15      965.18    114.04 o 
   2   1  10      125.85      177.49     49.99 o 
   3   1  10       90.38      116.95     51.68 o 
   4   1  10       11.98       61.13     40.89 o 
   5   1  10       33.28       90.39     57.30 o 
   6   1  10       15.59      -57.60     57.60 o 
   7   1  10      158.45      130.62    102.23 o 
   8   1  10        2.65      213.05     79.68 o 
 -11   2  10       44.34      120.48     39.16 o 
 -10   2  10        0.22       31.02     31.18 o 
  -9   2  10       21.52       30.19     26.62 o 
  -8   2  10       81.23       76.87     30.52 o 
  -7   2  10       22.69        4.94     23.28 o 
  -6   2  10       38.59       13.72     22.19 o 
  -5   2  10      391.66      456.88     96.61 o 
  -4   2  10      159.73      185.51     56.39 o 
  -3   2  10        5.44       24.74     33.02 o 
  -2   2  10      599.81      647.78     95.00 o 
  -1   2  10      165.68      128.93     44.88 o 
   0   2  10       18.44       11.03     42.23 o 
   1   2  10      479.73      543.48     88.80 o 
   2   2  10      382.33      325.00     71.92 o 
   3   2  10       36.54       55.52     41.15 o 
   4   2  10      139.03        9.73    106.53 o 
   5   2  10        6.30       -0.87     81.58 o 
   6   2  10       55.28       16.16     38.65 o 
   7   2  10       63.06       58.53     69.45 o 
   8   2  10       56.90      109.43     80.68 o 
 -11   3  10      136.75      219.12     47.48 o 
 -10   3  10      176.66      245.28     57.01 o 
  -9   3  10      279.58      329.60     51.47 o 
  -8   3  10      247.04      251.72     44.54 o 
  -7   3  10       55.23       55.66     29.55 o 
  -6   3  10       31.67       12.74     21.29 o 
  -5   3  10      177.36      170.66     40.68 o 
  -4   3  10      275.84      281.22     64.24 o 
  -3   3  10      255.66      262.01     57.27 o 
  -2   3  10      139.96      103.03     40.24 o 
  -1   3  10      274.17      281.02     60.61 o 
   0   3  10      317.19      379.21     75.94 o 
   1   3  10      175.92      215.09     60.36 o 
   2   3  10      120.35      151.80     54.67 o 
   3   3  10       53.62       30.14     34.52 o 
   4   3  10       88.97      151.49     51.66 o 
   5   3  10      100.10      106.58     44.41 o 
   6   3  10       34.33       26.10     47.84 o 
   7   3  10        4.22       -2.76     48.51 o 
   8   3  10        0.32        6.35     57.58 o 
 -11   4  10        0.73       45.31     40.30 o 
 -10   4  10        0.20        6.62     30.03 o 
  -9   4  10       58.12       40.12     26.22 o 
  -8   4  10        2.06      -11.71     25.71 o 
  -7   4  10      220.16      154.67     32.71 o 
  -6   4  10        0.47       27.59     27.95 o 
  -5   4  10       15.96       26.87     29.32 o 
  -4   4  10      190.26      165.41     49.09 o 
  -3   4  10        2.55       -7.09     35.82 o 
  -2   4  10        4.73      -31.97     39.81 o 
  -1   4  10      430.36      408.94     71.48 o 
   0   4  10       19.24       15.65     35.46 o 
   1   4  10      172.75      130.24     45.79 o 
   2   4  10      284.41      231.25     64.30 o 
   3   4  10       12.71      -12.08     27.48 o 
   4   4  10       71.86       48.70     33.83 o 
   5   4  10       13.22       76.79     42.57 o 
   6   4  10        9.20       53.82     38.15 o 
   7   4  10       48.58      111.82     41.50 o 
   8   4  10       52.85       19.77     39.88 o 
 -11   5  10       93.47      106.74     34.56 o 
 -10   5  10      185.58      144.34     38.80 o 
  -9   5  10      214.95      288.42     54.31 o 
  -8   5  10       81.45       66.63     27.47 o 
  -7   5  10      148.94      103.15     26.97 o 
  -6   5  10       92.40       79.48     27.50 o 
  -5   5  10       38.57       24.07     25.54 o 
  -4   5  10       37.30       46.65     32.81 o 
  -3   5  10       20.18       20.84     42.99 o 
  -2   5  10       58.51       26.24     29.24 o 
  -1   5  10        7.45      -47.50     47.50 o 
   0   5  10      188.37      213.15     58.86 o 
   1   5  10      159.87      129.74     50.55 o 
   2   5  10      482.80      536.90     73.36 o 
   3   5  10      412.93      421.56     85.53 o 
   4   5  10      363.46      284.59     57.64 o 
   5   5  10      157.01       82.96     82.54 o 
   6   5  10      106.61      177.52     66.44 o 
   7   5  10       29.96       16.29     66.74 o 
 -11   6  10       93.27       99.21     38.43 o 
 -10   6  10      108.31      153.70     45.07 o 
  -9   6  10       25.03        5.96     34.11 o 
  -8   6  10       11.39       12.66     24.99 o 
  -7   6  10       15.54      -22.04     22.04 o 
  -6   6  10      523.66      599.25     66.61 o 
  -5   6  10     1736.58     2002.30    113.33 o 
  -4   6  10      920.85     1030.66     95.41 o 
  -3   6  10      606.70      600.42     74.56 o 
  -2   6  10      567.11      564.95     70.57 o 
  -1   6  10        3.08        1.60     38.78 o 
   0   6  10        5.09       -4.11     41.89 o 
   1   6  10      101.88      141.69     41.80 o 
   2   6  10       13.21       27.59     32.05 o 
   3   6  10      139.89       81.92     52.47 o 
   4   6  10      154.95      108.84     40.28 o 
   5   6  10       47.29      159.95     53.62 o 
   6   6  10       22.46       58.83     50.06 o 
   7   6  10        9.10       19.95     48.29 o 
 -11   7  10       95.37       26.89     48.35 o 
 -10   7  10      372.69      469.58     98.77 o 
  -9   7  10      325.02      354.64     64.31 o 
  -8   7  10      310.77      344.47     57.88 o 
  -7   7  10      280.82      242.99     38.54 o 
  -6   7  10      791.17      841.24     76.69 o 
  -5   7  10       53.41       68.46     30.01 o 
  -4   7  10      423.01      499.19     69.50 o 
  -3   7  10      335.63      358.14     59.20 o 
  -2   7  10      243.98      197.78     48.79 o 
  -1   7  10      820.49      904.49     93.19 o 
   0   7  10      366.74      478.46     87.27 o 
   1   7  10      114.05      110.32     38.28 o 
   2   7  10       37.36       42.14     31.51 o 
   3   7  10        7.37       35.01     30.23 o 
   4   7  10       34.22       25.83     41.26 o 
   5   7  10      154.27      237.13     59.60 o 
   6   7  10      154.34      205.59     59.25 o 
   7   7  10       64.84       34.32     41.98 o 
 -10   8  10        9.74       36.94     38.95 o 
  -9   8  10       74.33       40.00     45.69 o 
  -8   8  10        5.19        6.37     32.29 o 
  -7   8  10        0.50      -33.22     33.22 o 
  -6   8  10      126.89      178.05     42.16 o 
  -5   8  10        6.32       12.04     32.68 o 
  -4   8  10       62.82       67.87     32.77 o 
  -3   8  10       82.99       60.82     33.61 o 
  -2   8  10        2.60       36.71     31.20 o 
  -1   8  10       26.83       -5.56     37.20 o 
   0   8  10        2.04      -30.43     33.52 o 
   1   8  10       79.02       34.03     30.25 o 
   2   8  10        1.35      -24.28     35.73 o 
   3   8  10      215.78      178.41     57.54 o 
   4   8  10        7.30       57.37     37.95 o 
   5   8  10       33.96       27.11     44.09 o 
   6   8  10       51.34       89.66     45.31 o 
   7   8  10       20.91       23.67     45.39 o 
 -10   9  10      494.53      596.57     86.85 o 
  -9   9  10      333.20      305.87     77.16 o 
  -8   9  10      782.15      839.23     93.31 o 
  -7   9  10      468.72      562.76     80.30 o 
  -6   9  10      353.37      416.66     57.01 o 
  -5   9  10       25.27       43.64     32.96 o 
  -4   9  10       79.46      160.29     52.41 o 
  -3   9  10      644.40      709.98     83.23 o 
  -2   9  10      940.36     1088.31    101.48 o 
  -1   9  10      765.22      840.71    111.07 o 
   0   9  10      633.61      717.02     94.22 o 
   1   9  10      443.35      304.15    117.58 o 
   2   9  10      147.84      135.73     50.86 o 
   3   9  10       20.56       96.82     47.89 o 
   4   9  10        0.52        2.13     30.98 o 
   5   9  10      106.86      111.93     45.99 o 
   6   9  10       78.02       52.62     36.56 o 
 -10  10  10       14.22       57.58     51.44 o 
  -9  10  10       18.65      -22.40     53.84 o 
  -8  10  10        1.02      -23.79     31.95 o 
  -7  10  10      117.49       43.38     43.39 o 
  -6  10  10      200.05      216.12     48.86 o 
  -5  10  10      770.29      829.70     91.16 o 
  -4  10  10      580.87      777.26     86.09 o 
  -3  10  10      230.38      241.26     52.95 o 
  -2  10  10       54.91       10.16     28.93 o 
  -1  10  10       14.49        2.26     23.73 o 
   0  10  10        9.48       34.86     32.40 o 
   1  10  10       27.71       -8.96     39.11 o 
   2  10  10       11.51       -1.80     59.39 o 
   3  10  10       40.33       79.31     47.66 o 
   4  10  10      149.90      178.96     45.65 o 
   5  10  10       88.10       81.23     35.23 o 
   6  10  10        6.81       -7.39     39.16 o 
  -9  11  10       59.05       62.04     50.22 o 
  -8  11  10        1.50       19.91     35.60 o 
  -7  11  10       79.27       44.82     33.19 o 
  -6  11  10       80.37       14.90     35.14 o 
  -5  11  10       65.83       47.24     36.74 o 
  -4  11  10      146.98      102.21     59.76 o 
  -3  11  10        0.92       28.67     35.02 o 
  -2  11  10        1.41      -32.88     32.88 o 
  -1  11  10        0.15      -26.27     26.27 o 
   0  11  10        2.49      -14.98     41.62 o 
   1  11  10      260.39      124.18     61.67 o 
   2  11  10      127.15      110.76     48.43 o 
   3  11  10      130.99      217.42     51.53 o 
   4  11  10      453.01      421.58     67.34 o 
   5  11  10      121.20       75.63     38.56 o 
   6  11  10       43.56       52.31     48.21 o 
  -9  12  10        5.56       40.27     75.72 o 
  -8  12  10       81.16      151.55     47.78 o 
  -7  12  10       52.77       81.29     38.03 o 
  -6  12  10        3.69        6.68     30.53 o 
  -5  12  10        2.13      -13.45     68.46 o 
  -4  12  10       34.92       -1.36     33.27 o 
  -3  12  10       12.88       16.00     50.22 o 
  -2  12  10        1.94      -16.50     21.36 o 
  -1  12  10        8.56      -11.10     23.01 o 
   0  12  10       17.41       28.79     29.24 o 
   1  12  10      222.59      174.70     38.93 o 
   2  12  10       49.41       24.25     29.04 o 
   3  12  10        2.28       38.48     32.66 o 
   4  12  10       72.28       86.31     39.16 o 
   5  12  10        5.05      -11.81     32.24 o 
  -8  13  10       62.26      102.13     40.20 o 
  -7  13  10       23.05       29.35     35.11 o 
  -6  13  10        2.38        0.34     43.02 o 
  -5  13  10        4.45        4.48     41.46 o 
  -4  13  10        6.82       27.28     31.01 o 
  -3  13  10       15.86       -2.70     39.43 o 
  -2  13  10      110.28      190.08     41.97 o 
  -1  13  10        3.12       -1.96     23.13 o 
   0  13  10       61.91       47.94     30.52 o 
   1  13  10       11.96       31.67     26.27 o 
   2  13  10       30.83        2.20     31.06 o 
   3  13  10        3.54        5.41     29.11 o 
   4  13  10      177.08      205.39     50.16 o 
   5  13  10       49.97       24.28     48.76 o 
  -8  14  10        8.83       22.32     35.15 o 
  -7  14  10       10.02        2.47     34.41 o 
  -6  14  10       17.54       63.36     40.87 o 
  -5  14  10        4.54       38.61     37.93 o 
  -4  14  10       79.57      127.48     54.09 o 
  -3  14  10       43.75       43.44     42.18 o 
  -2  14  10       26.24       82.22     33.99 o 
  -1  14  10       77.92       77.35     26.44 o 
   0  14  10       47.48       47.06     30.10 o 
   1  14  10       52.30       31.00     23.67 o 
   2  14  10       69.30       69.30     34.81 o 
   3  14  10       31.25       -3.01     25.71 o 
   4  14  10       34.91      -16.14     47.38 o 
  -7  15  10      295.07      387.42     72.37 o 
  -6  15  10      104.01      165.97     95.34 o 
  -5  15  10        0.85       44.32     50.18 o 
  -4  15  10        8.51       29.73     43.18 o 
  -3  15  10       52.28      107.30     53.73 o 
  -2  15  10      272.65      336.67     60.79 o 
  -1  15  10      130.32      135.30     36.29 o 
   0  15  10       94.98       89.54     28.76 o 
   1  15  10       23.65       36.02     26.63 o 
   2  15  10       15.33       45.90     31.99 o 
   3  15  10       33.73       14.96     28.85 o 
  -6  16  10      315.42      378.74     86.70 o 
  -5  16  10      209.99      181.79     62.97 o 
  -4  16  10      297.58      259.95     78.40 o 
  -3  16  10      323.87      341.82     61.79 o 
  -2  16  10       35.24       84.13     42.75 o 
  -1  16  10        0.55       24.58     29.39 o 
   0  16  10        6.02       13.93     28.47 o 
   1  16  10       47.71       26.26     44.22 o 
   2  16  10      109.02      135.50     38.01 o 
  -4  17  10        1.12       42.14     52.79 o 
  -3  17  10        1.00       74.89     34.87 o 
  -2  17  10        9.52       37.27     35.67 o 
  -1  17  10       66.27       35.72     33.45 o 
   0  17  10       38.78       57.39     41.42 o 
 -10   1  11       85.06      127.90     41.82 o 
  -9   1  11      366.40      389.61     58.37 o 
  -8   1  11      576.81      628.41     70.16 o 
  -7   1  11      457.27      509.74     62.89 o 
  -6   1  11       23.58       24.13     43.63 o 
  -5   1  11        0.86       41.14     44.67 o 
  -4   1  11       33.66       37.42     49.31 o 
  -3   1  11      314.30      351.76     73.28 o 
  -2   1  11      590.65      726.37    103.17 o 
  -1   1  11      709.86      832.36    111.96 o 
   0   1  11      721.79      777.23    136.92 o 
   1   1  11      231.20      238.57     69.10 o 
   2   1  11      170.79      198.33     69.11 o 
   3   1  11        0.07      109.34     65.11 o 
   4   1  11       57.21       94.10     52.88 o 
   5   1  11      140.13       69.18     63.11 o 
   6   1  11      187.54      118.96     66.82 o 
 -10   2  11       10.11       32.85     36.51 o 
  -9   2  11      104.42      134.64     38.93 o 
  -8   2  11      569.47      572.42     67.34 o 
  -7   2  11      619.74      606.05     68.94 o 
  -6   2  11     1145.56     1139.47    174.03 o 
  -5   2  11     1285.91     1370.81    141.47 o 
  -4   2  11      875.78      782.09    109.71 o 
  -3   2  11      202.09      252.53     71.70 o 
  -2   2  11       50.92       19.77     33.98 o 
  -1   2  11       97.74      104.91     45.05 o 
   0   2  11        4.05       22.59     34.28 o 
   1   2  11      295.43      316.84     78.73 o 
   2   2  11      241.12      235.79     70.87 o 
   3   2  11      289.48      367.11     83.44 o 
   4   2  11      291.54      287.28     90.61 o 
   5   2  11      118.17      139.37     63.80 o 
   6   2  11      145.04      130.10     70.83 o 
 -10   3  11      158.76      179.23     56.67 o 
  -9   3  11       95.72      134.63     37.50 o 
  -8   3  11       11.59       33.09     28.44 o 
  -7   3  11       41.66       73.07     35.45 o 
  -6   3  11       46.27       34.97     33.70 o 
  -5   3  11       61.58       52.32     73.90 o 
  -4   3  11      120.64      118.38     49.81 o 
  -3   3  11       44.18       80.69     44.07 o 
  -2   3  11      243.91      207.17     56.05 o 
  -1   3  11      120.43       41.01     35.01 o 
   0   3  11       23.38       12.19     37.44 o 
   1   3  11        5.88       32.55     48.63 o 
   2   3  11       23.19      -25.84     44.58 o 
   3   3  11        0.39      -39.70     42.73 o 
   4   3  11        5.41      -25.12     51.47 o 
   5   3  11        0.67        0.11     42.23 o 
   6   3  11        0.25       35.88     96.66 o 
 -10   4  11      255.18      333.00     68.09 o 
  -9   4  11      237.76      291.05     61.14 o 
  -8   4  11       92.40       82.51     28.69 o 
  -7   4  11      314.32      318.95     61.31 o 
  -6   4  11      253.67      211.23     71.02 o 
  -5   4  11      150.15      126.22     47.08 o 
  -4   4  11       12.92      -17.18     39.20 o 
  -3   4  11        0.54        2.83     33.52 o 
  -2   4  11        2.40      -32.49     33.25 o 
  -1   4  11       44.69       29.56     33.71 o 
   0   4  11       20.52       -7.55     47.73 o 
   1   4  11        8.49      -11.22     45.91 o 
   2   4  11       11.22      -27.08     83.82 o 
   3   4  11        1.09      -55.11     55.11 o 
   4   4  11       23.73       -1.46     88.30 o 
   5   4  11       66.17       38.28     67.99 o 
   6   4  11       73.25       45.84     52.47 o 
 -10   5  11       14.26       37.69     38.37 o 
  -9   5  11       55.78      131.29     48.47 o 
  -8   5  11      109.13      103.73     36.25 o 
  -7   5  11      214.74      199.59     50.98 o 
  -6   5  11       70.07       30.46     36.47 o 
  -5   5  11        2.48       47.75     46.70 o 
  -4   5  11        0.47      -10.83     63.98 o 
  -3   5  11        3.82      -43.74     49.32 o 
  -2   5  11      109.02      105.72     44.38 o 
  -1   5  11      499.27      536.04     94.30 o 
   0   5  11       44.02       46.42     34.16 o 
   1   5  11       29.02       81.44     47.50 o 
   2   5  11       15.52       -8.69     45.50 o 
   3   5  11        9.89      -53.83     53.83 o 
   4   5  11        1.05      -44.20     55.60 o 
   5   5  11       66.12       91.62     64.55 o 
  -9   6  11       88.57      126.43     48.09 o 
  -8   6  11       27.79       86.18     40.20 o 
  -7   6  11      211.82      196.52     43.07 o 
  -6   6  11       59.17        1.93     33.41 o 
  -5   6  11       64.33       46.96     44.73 o 
  -4   6  11       26.44        9.64     60.78 o 
  -3   6  11       52.85       29.53     42.35 o 
  -2   6  11        1.35       30.03     40.71 o 
  -1   6  11        4.05       28.00     34.98 o 
   0   6  11       61.88       62.76     49.07 o 
   1   6  11      196.50      165.51     55.11 o 
   2   6  11      107.61       78.35     50.57 o 
   3   6  11       51.41        2.31     48.35 o 
   4   6  11        1.30      -22.28     42.76 o 
   5   6  11        3.16      126.29     52.05 o 
  -9   7  11       55.47       93.33     53.49 o 
  -8   7  11      175.60      171.79     60.03 o 
  -7   7  11       39.42       16.92     34.54 o 
  -6   7  11        0.12       26.13     29.20 o 
  -5   7  11        6.42      -10.95     27.69 o 
  -4   7  11       87.43       85.97     38.11 o 
  -3   7  11      709.39      808.81    124.13 o 
  -2   7  11      504.84      576.88    101.10 o 
  -1   7  11      363.88      423.70     86.32 o 
   0   7  11      204.61      257.18     72.59 o 
   1   7  11       62.92       49.00     44.61 o 
   2   7  11       63.33       45.75     67.64 o 
   3   7  11        4.58       36.56     33.85 o 
   4   7  11        0.67       38.52     38.09 o 
   5   7  11       42.95      137.11     53.51 o 
  -9   8  11      151.27      157.38     76.78 o 
  -8   8  11      164.08      104.45     52.98 o 
  -7   8  11      307.94      321.69     65.87 o 
  -6   8  11     1091.69     1100.97    109.71 o 
  -5   8  11     1234.90     1323.13    118.65 o 
  -4   8  11     1214.39     1203.52    112.21 o 
  -3   8  11      670.53      714.99     88.15 o 
  -2   8  11       54.54       70.00     44.70 o 
  -1   8  11       57.57      104.99     55.47 o 
   0   8  11       60.61      120.32     63.51 o 
   1   8  11      279.73      200.31    111.33 o 
   2   8  11      247.37      216.25     66.81 o 
   3   8  11      311.93      270.97    101.03 o 
   4   8  11      394.21      536.97     84.72 o 
   5   8  11      222.54      332.34     74.08 o 
  -8   9  11       17.98       19.18     44.11 o 
  -7   9  11       31.77       36.62     38.29 o 
  -6   9  11       92.43      125.05     44.87 o 
  -5   9  11        1.00        7.12     37.01 o 
  -4   9  11      163.49      276.46     59.52 o 
  -3   9  11      342.06      355.02     68.16 o 
  -2   9  11      714.72      860.64     99.74 o 
  -1   9  11      290.94      255.25     67.44 o 
   0   9  11      101.33       43.58     77.10 o 
   1   9  11       61.96       24.86     34.82 o 
   2   9  11       11.51       24.05     58.83 o 
   3   9  11        7.57       -3.25     99.49 o 
   4   9  11       15.66       57.21     44.48 o 
  -8  10  11       78.34       67.15     58.48 o 
  -7  10  11        8.26       59.47     39.27 o 
  -6  10  11        9.33        2.97     39.62 o 
  -5  10  11        5.31       27.08     34.42 o 
  -4  10  11       45.76       30.54     48.07 o 
  -3  10  11       49.56       42.34     42.08 o 
  -2  10  11       81.31      113.70     47.70 o 
  -1  10  11       63.12       35.18     56.61 o 
   0  10  11        1.75        7.74    105.57 o 
   1  10  11       16.84       14.93     63.00 o 
   2  10  11       20.19      150.05     68.84 o 
   3  10  11       29.95       78.78     38.18 o 
   4  10  11        2.25       -1.94     49.59 o 
  -7  11  11       13.10      -15.96     41.01 o 
  -6  11  11      156.23      223.37     70.95 o 
  -5  11  11       45.79       63.41     44.43 o 
  -4  11  11      153.90       90.45     40.07 o 
  -3  11  11       25.87        0.93     43.65 o 
  -2  11  11       18.86       27.29     36.56 o 
  -1  11  11      167.88       69.75     56.15 o 
   0  11  11        6.70       -6.66     76.69 o 
   1  11  11       54.18       28.68     59.17 o 
   2  11  11      124.86       73.76     45.09 o 
   3  11  11       11.90      -29.35     51.62 o 
  -7  12  11        4.36       -4.99     67.08 o 
  -6  12  11       28.95       56.67     48.39 o 
  -5  12  11      129.14      101.24     53.15 o 
  -4  12  11        2.23      -11.10     33.73 o 
  -3  12  11       26.44       -7.29     32.32 o 
  -2  12  11       14.33        8.12     37.04 o 
  -1  12  11        0.89      -29.64     35.36 o 
   0  12  11       35.44       12.89     33.58 o 
   1  12  11        0.03      -18.07     34.79 o 
   2  12  11       63.43       58.10     41.56 o 
  -6  13  11       29.87      -12.90     43.19 o 
  -5  13  11       53.18       24.66     39.51 o 
  -4  13  11       93.61      104.83     49.23 o 
  -3  13  11      101.40       15.38     62.43 o 
  -2  13  11      127.89      101.92     49.54 o 
  -1  13  11       25.51       80.95     33.40 o 
   0  13  11        0.40       37.50     27.21 o 
   1  13  11        0.46       23.81     34.44 o 
   2  13  11        8.75      -14.03     35.02 o 
  -4  14  11      282.63      373.48     88.90 o 
  -3  14  11       88.84       70.79     70.38 o 
  -2  14  11       15.47       45.56     35.85 o 
  -1  14  11       16.91       18.04     32.46 o 
   0  14  11       58.81       56.99     33.98 o 
  -8   0  12      213.68      185.11     59.32 o 
  -7   0  12      225.06      239.30     93.42 o 
  -6   0  12      190.26      154.20     77.42 o 
  -5   0  12      169.51      202.19     94.70 o 
  -4   0  12       84.00      119.65     72.30 o 
  -3   0  12       21.52      148.44     87.66 o 
  -2   0  12       17.82       24.95     48.63 o 
  -1   0  12      113.14      203.47    104.93 o 
   0   0  12      384.79      464.52    127.97 o 
   1   0  12      320.34      335.91    119.65 o 
   2   0  12      282.84      439.57    139.48 o 
   3   0  12      654.00     1037.17    201.55 o 
   4   0  12      249.08      272.57    111.33 o 
  -8   1  12       22.36       21.14     38.36 o 
  -7   1  12        8.23       -9.49     43.82 o 
  -6   1  12       50.60       78.20     38.57 o 
  -5   1  12       99.64       97.42     42.57 o 
  -4   1  12      423.30      415.58     86.85 o 
  -3   1  12      247.57      233.45     65.58 o 
  -2   1  12       11.57       24.95     41.53 o 
  -1   1  12      324.12      335.37     80.02 o 
   0   1  12      270.82      221.85     76.46 o 
   1   1  12        4.94       71.84     72.94 o 
   2   1  12       17.37       99.84     59.18 o 
   3   1  12        0.64        9.36     57.78 o 
   4   1  12       10.28       -6.14    111.33 o 
  -8   2  12      102.97      132.16     49.43 o 
  -7   2  12       76.26       53.29     46.12 o 
  -6   2  12        2.00       43.95     42.22 o 
  -5   2  12        1.25      -27.80     45.07 o 
  -4   2  12      148.95      188.30     64.65 o 
  -3   2  12      217.01      217.34     61.61 o 
  -2   2  12       95.91       11.38     46.37 o 
  -1   2  12      175.43      212.19     91.50 o 
   0   2  12       96.95       85.17     43.52 o 
   1   2  12       14.53       29.15     49.59 o 
   2   2  12        4.19       62.62     57.64 o 
   3   2  12       15.00       52.71     60.76 o 
  -8   3  12       29.06      109.40     46.52 o 
  -7   3  12        0.26       -4.22     41.66 o 
  -6   3  12       20.58       88.92     83.82 o 
  -5   3  12        5.93      -70.06     70.06 o 
  -4   3  12        2.87      -26.69     38.57 o 
  -3   3  12       12.52       69.29     56.31 o 
  -2   3  12       58.40       44.23     79.02 o 
  -1   3  12       46.91       64.94     48.86 o 
   0   3  12        3.28      -13.39     50.62 o 
   1   3  12       59.36       36.78     47.64 o 
   2   3  12       21.15      -29.54     52.24 o 
   3   3  12        0.50      -28.10     47.93 o 
  -8   4  12      307.49      397.51     70.56 o 
  -7   4  12      159.76      122.23    121.57 o 
  -6   4  12       12.45       55.00     47.66 o 
  -5   4  12       50.94      103.22     52.81 o 
  -4   4  12        2.83       56.80     45.00 o 
  -3   4  12       25.49       -9.00     42.89 o 
  -2   4  12      502.41      614.39    105.21 o 
  -1   4  12      158.84      152.27     55.30 o 
   0   4  12       24.55       48.04     49.12 o 
   1   4  12      105.83      126.17     59.72 o 
   2   4  12       29.61      -23.38     46.68 o 
   3   4  12        1.29       33.47     50.87 o 
  -7   5  12      223.54      272.35     75.52 o 
  -6   5  12      274.80      365.53     84.09 o 
  -5   5  12      449.33      525.90     95.43 o 
  -4   5  12      440.50      524.21     97.57 o 
  -3   5  12      326.97      440.84     91.01 o 
  -2   5  12       79.90       73.37     47.66 o 
  -1   5  12        9.00       25.49     47.86 o 
   0   5  12        8.52       46.04     48.86 o 
   1   5  12       10.42       66.75     53.11 o 
   2   5  12       38.03       67.97     52.58 o 
   3   5  12       17.55       21.90     43.97 o 
  -7   6  12      119.86      147.69     58.98 o 
  -6   6  12       18.02       86.32     52.65 o 
  -5   6  12      138.31      222.80     71.73 o 
  -4   6  12      129.48      233.70     72.38 o 
  -3   6  12       52.57       89.03     52.73 o 
  -2   6  12        4.26       23.29     48.72 o 
  -1   6  12      175.10      185.55     70.58 o 
   0   6  12      168.59      168.26     63.49 o 
   1   6  12      250.00      136.91     64.66 o 
   2   6  12      192.14      238.52     82.76 o 
   3   6  12       68.93       51.30     75.50 o 
  -7   7  12      128.53      186.19     99.81 o 
  -6   7  12       32.05       31.71     78.38 o 
  -5   7  12        1.08       18.44     53.27 o 
  -4   7  12       31.18       91.50     56.29 o 
  -3   7  12       30.53       48.62     51.73 o 
  -2   7  12      272.07      371.43     87.54 o 
  -1   7  12      281.78      348.01     89.64 o 
   0   7  12      144.03      108.13    120.93 o 
   1   7  12      113.54       62.22     57.40 o 
   2   7  12       34.90       36.20     41.84 o 
  -6   8  12       27.31       10.67     40.82 o 
  -5   8  12       18.32       46.67     44.34 o 
  -4   8  12       16.39       52.78     47.20 o 
  -3   8  12       38.80       54.39     46.02 o 
  -2   8  12        0.09        9.50     41.76 o 
  -1   8  12       13.65      116.84     62.85 o 
   0   8  12       12.13        7.17     50.83 o 
   1   8  12       18.53       37.68     52.90 o 
   2   8  12        4.05      -45.75     45.75 o 
  -5   9  12        8.54       11.03     54.86 o 
  -4   9  12       21.24       -9.62     43.88 o 
  -3   9  12       33.90       -7.42     40.90 o 
  -2   9  12      263.36      215.12    176.91 o 
  -1   9  12      277.88      196.87    137.88 o 
   0   9  12       74.75       95.92     86.06 o 
   1   9  12       31.71      -47.03     48.94 o 
  -4  10  12       27.24       20.73     35.20 o 
  -3  10  12       59.01       26.49     39.42 o 
  -2  10  12        0.19       44.70     52.24 o 
  -1  10  12       53.48      -84.55     84.55 o 
   0  10  12      152.22       29.92     48.53 o 
  -4   1  13        0.73        9.53     54.07 o 
  -3   1  13       18.42       34.23     46.73 o 
  -2   1  13       44.60       96.30     57.18 o 
  -1   1  13        5.20      -59.61     60.38 o 
  -3   2  13       74.43      107.79     52.88 o 
  -2   2  13       16.35       62.66    110.05 o 
  -1   2  13        3.58      -40.94     48.77 o 
  -3   3  13      136.85      150.33     66.93 o 
  -2   3  13       16.31       -4.52     47.03 o 
                                                 
